# Supplementary material for: Vitamin C deficiency improves somatic embryo development through distinct gene regulatory networks in Arabidopsis
Source: J Exp Bot. 2014 Aug 23;65(20):5903–18. doi: 10.1093/jxb/eru330 (PMC4203126; doi:10.1093/jxb/eru330)
Supplement: Supplementary Data [file supp_eru330_jexbot127084_file003.xlsx]

## Sheet: RVE8 network file
up-regulated in vtc2 ZE	EveningElement promoter motif	-3.14706
up-regulated in vtc2 ZE	double-stranded DNA binding	-8.8318
up-regulated in vtc2 ZE	single-stranded DNA binding	-8.8318
up-regulated in vtc2 ZE	peroxisome	-4.78546
up-regulated in vtc2 ZE	starch catabolic process	-3.84364
up-regulated in vtc2 ZE	response to osmotic stress	-4.13607
up-regulated in vtc2 ZE	response to cold	-5.30112
up-regulated in vtc2 ZE	response to salt stress	-3.23953
up-regulated in vtc2 ZE	vegetative to reproductive phase transition	-3.26537
up-regulated in vtc2 ZE	beta-amylase activity	-4.17718
up-regulated in vtc2 ZE	DNA duplex unwinding	-5.25299
RVE8	EveningElement promoter motif

## Sheet: RVE8 attributes file
up-regulated in vtc2 ZE	pattern
EveningElement promoter motif	motif
vegetative to reproductive phase transition	GO
response to salt stress	GO
double-stranded DNA binding	GO
single-stranded DNA binding	GO
response to cold	GO
starch catabolic process	GO
beta-amylase activity	GO
response to osmotic stress	GO
DNA duplex unwinding	GO
peroxisome	GO
RVE8	Transcription Factor

## Sheet: DP 9 network file
DP9	ABFs binding site motif	-3.80165
DP9	ABRE binding site motif	-4.95062
DP9	ABRE-like binding site motif	-9.18382
DP9	CBF2 binding site motif	-5.01756
DP9	GBF1/2/3 BS in ADH1	-5.01756
DP9	G-box promoter motif	-9.78721
DP9	TGA1 binding site motif	-4.49359
DP9	peptidyl-prolyl cis-trans isomerase activity	-4.81111
DP9	catalytic activity	-8.24766
DP9	ATP citrate synthase activity	-3.64492
DP9	acetyl-CoA carboxylase activity	-3.2452
DP9	FK506 binding	-4.51642
DP9	acetyl-CoA biosynthetic process	-4.1403
DP9	glycolysis	-3.36106
DP9	fatty acid metabolic process	-4.28932
DP9	fatty acid biosynthetic process	-14.1427
DP9	porphyrin biosynthetic process	-5.05059
DP9	enzyme activator activity	-4.88566
DP9	metabolic process	-5.45622
DP9	poly(U) RNA binding	-8.62891
DP9	anaerobic respiration	-3.42296
DP9	nucleoid	-3.95855
DP9	citrate lyase complex	-4.86976
DP9	response to cold	-4.54378
DP9	chloroplast	-162.92
DP9	plastid chromosome	-4.07322
DP9	photosystem I	-3.89546
DP9	plastid stroma	-5.05059
DP9	chloroplast stromal thylakoid	-4.86976
DP9	chloroplast thylakoid	-9.68865
DP9	chloroplast thylakoid membrane	-114.529
DP9	photosystem I reaction center	-7.79373
DP9	chloroplast thylakoid lumen	-28.418
DP9	chloroplast stroma	-95.8726
DP9	thylakoid	-86.6986
DP9	response to blue light	-4.56001
DP9	response to high light intensity	-3.26509
DP9	oxygen evolving complex	-6.57213
DP9	chloroplast organization	-3.15535
DP9	chloroplast inner membrane	-3.90498
DP9	photosynthesis, light harvesting	-3.2452
DP9	photosynthetic electron transport in photosystem II	-3.89546
DP9	photosynthetic electron transport in photosystem I	-6.93783
DP9	chloroplast envelope	-81.3498
DP9	magnesium chelatase complex	-3.89546
DP9	thylakoid membrane organization	-3.19838
DP9	response to red light	-3.30775
DP9	vitamin E biosynthetic process	-3.64492
DP9	photosystem II repair	-3.2452
DP9	photosystem II assembly	-5.96445
DP9	plastoglobule	-22.6783
DP9	stromule	-10.9598
DP9	photosynthesis	-24.2875
DP9	chlorophyll biosynthetic process	-14.4335
DP9	membrane	-12.0879
DP9	carotene biosynthetic process	-4.1403
DP9	chlorophyll binding	-9.18243
DP9	oxidoreductase activity	-3.63677
DP9	hydrolase activity	-3.51309
DP9	magnesium chelatase activity	-3.89546
DP9	peptidyl-cysteine S-nitrosylation	-6.93783
DP9	isopentenyl diphosphate biosynthetic process, mevalonate-independent pathway	-5.04781
DP9	photosynthesis, light reaction	-5.35989
DP9	electron transport chain	-3.2452
DP9	light-harvesting complex	-7.81734
DP9	chloroplast photosystem II	-10.9594
DP9	fatty acid elongation	-3.64492
DP9	thylakoid lumen	-37.0348
DP9	photosystem II stabilization	-3.2452
DP9	defense response to bacterium	-3.11541
DP9	positive regulation of catalytic activity	-6.88811
DP9	acyl-[acyl-carrier-protein] desaturase activity	-3.2452
DP9	apoplast	-17.2472
DP9	NAD or NADH binding	-4.21326
DP9	iron-sulfur cluster binding	-3.38162
DP9	2 iron, 2 sulfur cluster binding	-3.71671
thylakoid lumen	ABFs binding site motif	-3.75974
oxygen evolving complex	ABFs binding site motif	-6.40088
oxygen evolving complex	ABRE binding site motif	-5.664
oxygen evolving complex	ABRE-like binding site motif	-3.29381
oxygen evolving complex	CBF2 binding site motif	-3.34926
oxygen evolving complex	GBF1/2/3 BS in ADH1	-3.34926
plastoglobule	ABFs binding site motif	-5.36605
plastoglobule	ABRE binding site motif	-4.41226
plastoglobule	CBF2 binding site motif	-3.49941
plastoglobule	GBF1/2/3 BS in ADH1	-3.49941
plastoglobule	G-box promoter motif	-3.26767
photosynthesis, light reaction	ABFs binding site motif	-3.56796
photosynthesis, light reaction	ABRE binding site motif	-3.13271
photosystem II assembly	ABRE binding site motif	-3.13271
photosynthesis	ABFs binding site motif	-3.27773
photosynthesis	ABRE binding site motif	-3.48179
photosynthesis	ABRE-like binding site motif	-6.00682
photosynthesis	CBF2 binding site motif	-3.49941
photosynthesis	GBF1/2/3 BS in ADH1	-3.49941
photosynthesis	G-box promoter motif	-5.11877
photosynthetic electron transport in photosystem I	TGA1 binding site motif	-3.27712
chloroplast thylakoid membrane	ABFs binding site motif	-5.62812
chloroplast thylakoid membrane	ABRE binding site motif	-6.27511
chloroplast thylakoid membrane	ABRE-like binding site motif	-10.0563
chloroplast thylakoid membrane	CBF2 binding site motif	-4.83001
chloroplast thylakoid membrane	GBF1/2/3 BS in ADH1	-4.83001
chloroplast thylakoid membrane	G-box promoter motif	-6.83396
chloroplast thylakoid membrane	TGA1 binding site motif	-3.19132
photosystem I reaction center	ABFs binding site motif	-3.37271
thylakoid	ABFs binding site motif	-4.35451
thylakoid	ABRE binding site motif	-3.67382
thylakoid	ABRE-like binding site motif	-4.63219
thylakoid	G-box promoter motif	-3.70111
light-harvesting complex	ABRE-like binding site motif	-3.29381
chloroplast photosystem II	ABFs binding site motif	-6.75507
chloroplast photosystem II	ABRE binding site motif	-5.88186
chloroplast photosystem II	ABRE-like binding site motif	-4.56127
chloroplast photosystem II	G-box promoter motif	-4.04386
chlorophyll binding	ABRE-like binding site motif	-3.29215
chloroplast thylakoid lumen	ABFs binding site motif	-3.54326
EEL	ABFs binding site motif
AT1G32150	ABFs binding site motif
ABF4	ABFs binding site motif
AT3G44460	ABFs binding site motif
bZIP67	ABFs binding site motif
EEL	ABRE binding site motif
AT1G32150	ABRE binding site motif
ABF4	ABRE binding site motif
AT3G44460	ABRE binding site motif
bZIP67	ABRE binding site motif
AT1G32150	G-box promoter motif
ABF4	G-box promoter motif
AT2G43060	G-box promoter motif
ILR3	G-box promoter motif
AT3G19500	G-box promoter motif
MYC2	G-box promoter motif
MYC1	G-box promoter motif
AT4G01460	G-box promoter motif
PRE1	G-box promoter motif
AT1G26260	G-box promoter motif
EEL	G-box promoter motif
AT1G10120	G-box promoter motif
AT1G03040	G-box promoter motif
bZIP67	G-box promoter motif
EGL3	G-box promoter motif
GBF6	G-box promoter motif
EEL	TGA1 binding site motif
AT1G32150	TGA1 binding site motif
ABF4	TGA1 binding site motif
bZIP67	TGA1 binding site motif
GBF6	TGA1 binding site motif

## Sheet: DP 9 attributes file
DP9	pattern
ABFs binding site motif	motif
ABRE binding site motif	motif
ABRE-like binding site motif	motif
CBF2 binding site motif	motif
G-box promoter motif	motif
GBF1/2/3 BS in ADH1	motif
TGA1 binding site motif	motif
thylakoid lumen	GO
response to cold	GO
photosystem II stabilization	GO
chloroplast organization	GO
citrate lyase complex	GO
glycolysis	GO
response to high light intensity	GO
oxygen evolving complex	GO
acyl-[acyl-carrier-protein] desaturase activity	GO
poly(U) RNA binding	GO
acetyl-CoA carboxylase activity	GO
defense response to bacterium	GO
plastoglobule	GO
fatty acid elongation	GO
peptidyl-prolyl cis-trans isomerase activity	GO
response to blue light	GO
chloroplast envelope	GO
photosynthesis, light reaction	GO
peptidyl-cysteine S-nitrosylation	GO
positive regulation of catalytic activity	GO
acetyl-CoA biosynthetic process	GO
porphyrin biosynthetic process	GO
photosystem II repair	GO
oxidoreductase activity	GO
photosystem II assembly	GO
enzyme activator activity	GO
chlorophyll biosynthetic process	GO
vitamin E biosynthetic process	GO
magnesium chelatase complex	GO
photosynthesis	GO
photosynthetic electron transport in photosystem I	GO
isopentenyl diphosphate biosynthetic process, mevalonate-independent pathway	GO
photosystem I	GO
photosynthetic electron transport in photosystem II	GO
catalytic activity	GO
anaerobic respiration	GO
chloroplast thylakoid membrane	GO
response to red light	GO
stromule	GO
NAD or NADH binding	GO
photosystem I reaction center	GO
plastid stroma	GO
chloroplast stromal thylakoid	GO
chloroplast stroma	GO
photosynthesis, light harvesting	GO
chloroplast thylakoid	GO
fatty acid metabolic process	GO
thylakoid	GO
fatty acid biosynthetic process	GO
light-harvesting complex	GO
apoplast	GO
chloroplast photosystem II	GO
iron-sulfur cluster binding	GO
2 iron, 2 sulfur cluster binding	GO
chloroplast inner membrane	GO
ATP citrate synthase activity	GO
FK506 binding	GO
chlorophyll binding	GO
hydrolase activity	GO
membrane	GO
metabolic process	GO
chloroplast thylakoid lumen	GO
thylakoid membrane organization	GO
electron transport chain	GO
plastid chromosome	GO
magnesium chelatase activity	GO
carotene biosynthetic process	GO
chloroplast	GO
nucleoid	GO
EEL	Transcription Factor
AT1G32150	Transcription Factor
ABF4	Transcription Factor
AT3G44460	Transcription Factor
bZIP67	Transcription Factor
EEL	Transcription Factor
AT1G32150	Transcription Factor
ABF4	Transcription Factor
AT3G44460	Transcription Factor
bZIP67	Transcription Factor
AT1G32150	Transcription Factor
ABF4	Transcription Factor
AT2G43060	Transcription Factor
ILR3	Transcription Factor
AT3G19500	Transcription Factor
MYC2	Transcription Factor
MYC1	Transcription Factor
AT4G01460	Transcription Factor
PRE1	Transcription Factor
AT1G26260	Transcription Factor
EEL	Transcription Factor
AT1G10120	Transcription Factor
AT1G03040	Transcription Factor
bZIP67	Transcription Factor
EGL3	Transcription Factor
GBF6	Transcription Factor
EEL	Transcription Factor
AT1G32150	Transcription Factor
ABF4	Transcription Factor
bZIP67	Transcription Factor
GBF6	Transcription Factor
