# Supplementary material for: Vitamin C deficiency improves somatic embryo development through distinct gene regulatory networks in Arabidopsis
Source: J Exp Bot. 2014 Aug 23;65(20):5903–18. doi: 10.1093/jxb/eru330 (PMC4203126; doi:10.1093/jxb/eru330)
Supplement: Supplementary Data [file supp_eru330_jexbot127084_file002.xlsx]

## Sheet: fold change GO terms
Gene Descriptor	Description	2x up in vtc2 ZE	2x down vtc2 ZE	2x up in vtc2 D7I	2x down vtc2 D7I	2x up in vtc2 D14I	2x down vtc2 D14I	2x up in vtc2 SE	2x down vtc2 SE
GO:0003676	nucleic acid binding	-2.94115	0	-1.33951	0	0	0	0	-4.20566
GO:0003690	double-stranded DNA binding	-8.8318	0	0	0	0	0	0	-2.16747
GO:0003697	single-stranded DNA binding	-8.8318	0	0	0	0	0	0	-0.941465
GO:0003824	catalytic activity	-0.627084	-0.862095	0	-5.73174	0	-0.789401	0	0
GO:0003841	1-acylglycerol-3-phosphate O-acyltransferase activity	0	-3.09914	0	0	0	0	-0.706136	0
GO:0004091	carboxylesterase activity	0	-1.63705	0	-2.00445	-1.90511	0	-4.3462	0
GO:0004386	helicase activity	-2.02004	0	0	0	0	0	0	-3.81597
GO:0004462	lactoylglutathione lyase activity	0	0	0	-3.04219	0	0	0	0
GO:0004568	chitinase activity	0	0	-0.47125	-3.56912	0	0	-0.916009	0
GO:0004673	protein histidine kinase activity	0	0	-3.09027	0	0	0	0	-0.858559
GO:0004674	protein serine/threonine kinase activity	0	0	-4.57776	0	0	0	0	-3.49645
GO:0004805	trehalose-phosphatase activity	0	0	-3.09027	0	-1.16438	0	0	0
GO:0004821	histidine-tRNA ligase activity	0	0	-3.03836	0	0	0	0	0
GO:0005506	iron ion binding	0	-0.612533	0	-3.85525	0	0	0	0
GO:0005524	ATP binding	-0.823234	0	-2.61741	0	0	0	0	-3.4896
GO:0005777	peroxisome	-4.78546	0	0	0	0	-0.758689	-0.810265	-0.65928
GO:0005983	starch catabolic process	-3.84364	0	0	-0.559446	0	0	-1.19541	0
GO:0005992	trehalose biosynthetic process	0	0	-3.60928	0	-1.04998	0	0	0
GO:0006073	cellular glucan metabolic process	0	-0.916882	-0.456548	-0.453568	0	0	-3.14075	0
GO:0006427	histidyl-tRNA aminoacylation	0	0	-3.03836	0	0	0	0	0
GO:0006468	protein amino acid phosphorylation	0	0	-2.59374	0	0	0	0	-4.0682
GO:0006629	lipid metabolic process	0	-3.23295	0	-2.4103	-2.10076	0	-4.2439	0
GO:0006869	lipid transport	0	-4.85876	0	-1.51638	-2.13429	-0.860778	-14.2164	0
GO:0006952	defense response	-0.544103	-0.745577	0	-1.17646	-0.88432	0	-3.77918	0
GO:0006970	response to osmotic stress	-4.13607	0	-1.15209	0	0	0	0	-0.469422
GO:0006979	response to oxidative stress	0	-1.04296	0	-3.112	-0.751487	0	-4.91238	0
GO:0006997	nucleus organization	0	0	-3.03836	0	0	0	0	-1.67295
GO:0007169	transmembrane receptor protein tyrosine kinase signaling pathway	0	0	-6.71787	-0.814507	0	0	0	-5.13269
GO:0008026	ATP-dependent helicase activity	-2.23342	0	0	0	0	0	0	-3.5923
GO:0008061	chitin binding	0	0	0	-3.04219	0	0	-2.89652	0
GO:0008194	UDP-glycosyltransferase activity	0	0	-4.20729	-0.810317	-0.547357	-0.839745	0	0
GO:0008289	lipid binding	0	-4.8008	0	-1.4803	-2.10741	-0.85219	-12.9626	0
GO:0008415	acyltransferase activity	0	-3.34482	0	-0.564504	-0.667783	0	-2.52522	-0.472168
GO:0008471	laccase activity	0	-3.99089	0	0	0	0	0	-0.858559
GO:0008544	epidermis development	0	0	0	-3.02066	0	0	-1.17353	0
GO:0009294	DNA mediated transformation	0	0	-4.12634	0	0	0	0	0
GO:0009408	response to heat	0	-4.45768	-0.767273	-2.58804	0	-1.8371	-2.28358	-1.16313
GO:0009409	response to cold	-5.30112	-0.671876	-1.26196	-1.2312	-0.43315	0	-4.23527	-0.742629
GO:0009522	photosystem I	0	0	0	0	0	0	-3.79265	0
GO:0009535	chloroplast thylakoid membrane	0	0	0	-1.24584	0	0	-15.8821	0
GO:0009538	photosystem I reaction center	0	0	0	0	0	0	-4.05637	0
GO:0009543	chloroplast thylakoid lumen	0	0	0	0	0	0	-8.1007	0
GO:0009570	chloroplast stroma	-0.517646	0	0	-0.957127	0	0	-3.13386	0
GO:0009579	thylakoid	0	0	0	-2.85382	-0.439363	0	-11.4299	0
GO:0009607	response to biotic stimulus	0	-1.79325	-0.427314	-1.23029	-0.871171	0	-5.03281	-0.608894
GO:0009611	response to wounding	0	-0.457449	0	-4.55695	-0.499806	0	-8.2044	0
GO:0009612	response to mechanical stimulus	0	0	0	-1.65506	0	0	-4.05637	0
GO:0009651	response to salt stress	-3.23953	0	-0.873716	-1.02609	0	-1.06437	-1.02421	0
GO:0009733	response to auxin stimulus	-1.47773	0	-0.907274	-0.895044	-1.74772	0	-4.27464	-0.917332
GO:0009864	induced systemic resistance, jasmonic acid mediated signaling pathway	0	0	0	0	-1.54335	0	-3.12426	0
GO:0009873	ethylene mediated signaling pathway	0	-0.750559	0	0	0	0	-5.69965	0
GO:0010051	xylem and phloem pattern formation	0	0	-1.10457	0	0	0	0	-3.14597
GO:0010177	methylthioalkylmalate synthase activity	0	0	-3.03836	0	0	0	0	0
GO:0010200	response to chitin	0	0	0	-3.28324	-0.496216	0	-18.0473	0
GO:0010228	vegetative to reproductive phase transition	-3.26537	0	0	0	0	0	0	-0.683405
GO:0010305	leaf vascular tissue pattern formation	0	0	-1.91217	0	0	0	0	-4.57211
GO:0010345	suberin biosynthetic process	0	-3.93346	0	0	0	0	0	0
GO:0010540	basipetal auxin transport	0	0	-3.29739	0	0	0	0	0
GO:0010598	NAD(P)H dehydrogenase complex (plastoquinone)	0	0	0	0	0	0	-3.81637	0
GO:0012505	endomembrane system	0	-8.92624	0	-3.39747	-0.913663	-0.845074	-9.08952	0
GO:0012511	monolayer-surrounded lipid storage body	0	0	0	-3.80303	0	0	-2.40729	0
GO:0015979	photosynthesis	0	0	0	-1.45369	0	0	-5.73909	0
GO:0016161	beta-amylase activity	-4.17718	0	0	-0.664675	0	0	-1.46993	0
GO:0016491	oxidoreductase activity	0	0	0	-4.09359	0	0	-0.962958	-0.772969
GO:0016564	transcription repressor activity	0	0	-0.69199	-1.70769	-0.828458	0	-3.74653	0
GO:0016566	specific transcriptional repressor activity	0	0	0	-3.04219	0	0	0	0
GO:0016702	oxidoreductase activity, acting on single donors with incorporation of molecular oxygen, incorporation of two atoms of oxygen	0	0	0	-3.55911	0	0	-0.821592	0
GO:0016706	oxidoreductase activity, acting on paired donors, with incorporation or reduction of molecular oxygen, 2-oxoglutarate as one donor, and incorporation of one atom each of oxygen into both donors	0	0	0	-4.56288	-0.78253	0	0	0
GO:0016762	xyloglucan:xyloglucosyl transferase activity	0	-0.781324	-0.427314	-1.23029	0	0	-4.08009	0
GO:0016788	hydrolase activity, acting on ester bonds	0	-2.39015	0	-2.37985	-1.86329	0	-6.15033	0
GO:0016798	hydrolase activity, acting on glycosyl bonds	0	-0.698153	0	-1.02035	0	0	-3.39242	0
GO:0019761	glucosinolate biosynthetic process	0	0	-3.50444	0	0	0	-0.443806	0
GO:0019915	lipid storage	0	0	0	-3.05789	0	0	-1.90495	0
GO:0030095	chloroplast photosystem II	0	0	0	-0.497424	0	0	-3.69342	0
GO:0031225	anchored to membrane	0	-6.22808	0	-0.939174	0	0	-2.16097	0
GO:0031977	thylakoid lumen	0	0	0	-0.950507	0	0	-5.64512	0
GO:0032508	DNA duplex unwinding	-5.25299	0	0	0	0	0	0	-1.50153
GO:0042626	ATPase activity, coupled to transmembrane movement of substances	0	-3.81177	0	-0.85997	0	0	-0.790911	-0.434119
GO:0046274	lignin catabolic process	0	-4.29845	0	0	0	0	0	0
GO:0048046	apoplast	0	-3.01555	0	-1.00649	0	0	-7.18528	0
GO:0050832	defense response to fungus	-1.15571	0	0	-1.7202	-0.690368	-1.02822	-4.90655	0

## Sheet: 2x up in vtc2 ZE GO genes
GO:0000024	maltose biosynthetic process	1	29	1	20872	0.00138942	AT4G17090
GO:0000105	histidine biosynthetic process	1	29	7	20872	0.00964791	AT1G09795
GO:0000166	nucleotide binding	1	29	496	20872	0.351757	AT4G39260
GO:0000287	magnesium ion binding	1	29	48	20872	0.0626098	AT2G35840
GO:0003676	nucleic acid binding	5	29	600	20872	0.00114511	AT2G21060	AT2G42520	AT3G58510	AT4G38680	AT4G39260
GO:0003677	DNA binding	3	29	1144	20872	0.138996	AT2G21060	AT3G09600	AT5G10770
GO:0003690	double-stranded DNA binding	4	29	12	20872	1.473e-09	AT2G21660	AT3G23830	AT4G13850	AT4G38680
GO:0003697	single-stranded DNA binding	4	29	12	20872	1.473e-09	AT2G21660	AT3G23830	AT4G13850	AT4G38680
GO:0003723	RNA binding	4	29	389	20872	0.00177146	AT2G21660	AT3G23830	AT4G13850	AT4G39260
GO:0003729	mRNA binding	1	29	9	20872	0.0123712	AT4G38680
GO:0003824	catalytic activity	2	29	932	20872	0.236002	AT2G35840	AT4G34480
GO:0003860	3-hydroxyisobutyryl-CoA hydrolase activity	1	29	4	20872	0.00553535	AT5G65940
GO:0003879	ATP phosphoribosyltransferase activity	1	29	2	20872	0.00277511	AT1G09795
GO:0004386	helicase activity	2	29	109	20872	0.009549	AT2G42520	AT3G58510
GO:0004553	hydrolase activity, hydrolyzing O-glycosyl compounds	1	29	186	20872	0.201376	AT4G34480
GO:0005484	SNAP receptor activity	1	29	30	20872	0.04009	AT3G11820
GO:0005524	ATP binding	3	29	1207	20872	0.150233	AT2G42520	AT3G58510	AT4G13850
GO:0005618	cell wall	1	29	344	20872	0.300438	AT4G39260
GO:0005634	nucleus	4	29	1773	20872	0.134456	AT2G21660	AT2G35840	AT4G38680	AT5G62440
GO:0005730	nucleolus	3	29	235	20872	0.00385009	AT3G58510	AT4G38680	AT4G39260
GO:0005737	cytoplasm	3	29	451	20872	0.020825	AT2G21660	AT2G35840	AT4G38680
GO:0005777	peroxisome	4	29	112	20872	1.63886e-05	AT2G21660	AT2G42520	AT3G58510	AT4G39260
GO:0005886	plasma membrane	5	29	1655	20872	0.0512063	AT2G41190	AT3G11820	AT3G58510	AT4G38680	AT4G39260
GO:0005975	carbohydrate metabolic process	1	29	315	20872	0.286211	AT4G34480
GO:0005983	starch catabolic process	2	29	13	20872	0.000143337	AT4G15210	AT4G17090
GO:0005986	sucrose biosynthetic process	1	29	19	20872	0.0257685	AT2G35840
GO:0006355	regulation of transcription, DNA-dependent	1	29	669	20872	0.373622	AT2G21060
GO:0006406	mRNA export from nucleus	1	29	3	20872	0.00415709	AT2G21660
GO:0006508	proteolysis	1	29	343	20872	0.299974	AT5G10770
GO:0006574	valine catabolic process	1	29	2	20872	0.00277511	AT5G65940
GO:0006612	protein targeting to membrane	1	29	3	20872	0.00415709	AT3G11820
GO:0006635	fatty acid beta-oxidation	1	29	25	20872	0.0336336	AT5G65940
GO:0006813	potassium ion transport	1	29	38	20872	0.0502374	AT4G19960
GO:0006865	amino acid transport	1	29	47	20872	0.061388	AT2G41190
GO:0006886	intracellular protein transport	1	29	134	20872	0.15565	AT3G11820
GO:0006944	membrane fusion	1	29	31	20872	0.0413707	AT3G11820
GO:0006952	defense response	1	29	314	20872	0.285691	AT3G11820
GO:0006970	response to osmotic stress	3	29	59	20872	7.31029e-05	AT2G21660	AT3G23830	AT4G13850
GO:0007623	circadian rhythm	1	29	31	20872	0.0413707	AT2G21660
GO:0008026	ATP-dependent helicase activity	2	29	84	20872	0.00584231	AT2G42520	AT3G58510
GO:0008115	sarcosine oxidase activity	1	29	1	20872	0.00138942	AT2G24580
GO:0009409	response to cold	5	29	185	20872	4.99897e-06	AT2G21660	AT4G13850	AT4G17090	AT4G38680	AT4G39260
GO:0009507	chloroplast	5	29	2380	20872	0.125295	AT1G09795	AT1G56200	AT2G21660	AT3G09600	AT4G39260
GO:0009570	chloroplast stroma	1	29	351	20872	0.303637	AT4G17090
GO:0009620	response to fungus	1	29	29	20872	0.0388058	AT3G11820
GO:0009651	response to salt stress	4	29	285	20872	0.000576063	AT2G21660	AT3G09600	AT3G23830	AT4G39260
GO:0009723	response to ethylene stimulus	1	29	93	20872	0.114172	AT3G09600
GO:0009733	response to auxin stimulus	2	29	218	20872	0.0332863	AT3G09600	AT5G65940
GO:0009737	response to abscisic acid stimulus	2	29	202	20872	0.0291731	AT3G09600	AT3G11820
GO:0009739	response to gibberellin stimulus	1	29	96	20872	0.117379	AT3G09600
GO:0009751	response to salicylic acid stimulus	1	29	95	20872	0.116314	AT3G09600
GO:0009753	response to jasmonic acid stimulus	1	29	111	20872	0.133001	AT3G09600
GO:0009790	embryonic development	1	29	35	20872	0.0464583	AT5G62440
GO:0009793	embryonic development ending in seed dormancy	1	29	279	20872	0.266238	AT1G56200
GO:0009845	seed germination	1	29	40	20872	0.0527394	AT4G13850
GO:0009863	salicylic acid mediated signaling pathway	1	29	13	20872	0.0177738	AT3G11820
GO:0009867	jasmonic acid mediated signaling pathway	1	29	24	20872	0.0323317	AT3G11820
GO:0010119	regulation of stomatal movement	1	29	23	20872	0.0310262	AT2G21660
GO:0010228	vegetative to reproductive phase transition	2	29	25	20872	0.00054279	AT2G21660	AT4G38680
GO:0010363	regulation of plant-type hypersensitive response	1	29	3	20872	0.00415709	AT3G11820
GO:0010501	RNA secondary structure unwinding	1	29	2	20872	0.00277511	AT2G21660
GO:0015079	potassium ion transmembrane transporter activity	1	29	21	20872	0.0284045	AT4G19960
GO:0015171	amino acid transmembrane transporter activity	1	29	42	20872	0.0552276	AT2G41190
GO:0016020	membrane	2	29	1411	20872	0.280536	AT2G41190	AT4G19960
GO:0016161	beta-amylase activity	2	29	9	20872	6.6499e-05	AT4G15210	AT4G17090
GO:0016787	hydrolase activity	1	29	208	20872	0.21858	AT3G23570
GO:0016791	phosphatase activity	1	29	31	20872	0.0413707	AT2G35840
GO:0017126	nucleologenesis	1	29	1	20872	0.00138942	AT5G62440
GO:0031201	SNARE complex	1	29	2	20872	0.00277511	AT3G11820
GO:0031348	negative regulation of defense response	1	29	12	20872	0.0164286	AT3G11820
GO:0032508	DNA duplex unwinding	2	29	3	20872	5.5848e-06	AT2G21660	AT4G38680
GO:0043069	negative regulation of programmed cell death	1	29	8	20872	0.0110114	AT3G11820
GO:0043169	cation binding	1	29	107	20872	0.128902	AT4G34480
GO:0043495	protein anchor	1	29	1	20872	0.00138942	AT3G11820
GO:0045087	innate immune response	2	29	101	20872	0.00827845	AT2G21660	AT4G39260
GO:0045449	regulation of transcription	1	29	619	20872	0.370489	AT3G09600
GO:0046653	tetrahydrofolate metabolic process	1	29	4	20872	0.00553535	AT2G24580
GO:0046686	response to cadmium ion	3	29	276	20872	0.00593408	AT2G21660	AT2G35840	AT3G09600
GO:0048316	seed development	1	29	26	20872	0.034932	AT4G38680
GO:0048443	stamen development	1	29	17	20872	0.023118	AT4G38680
GO:0050307	sucrose-phosphatase activity	1	29	4	20872	0.00553535	AT2G35840
GO:0050832	defense response to fungus	1	29	54	20872	0.0698696	AT3G11820
GO:0051245	negative regulation of cellular defense response	1	29	2	20872	0.00277511	AT3G11820
GO:0051302	regulation of cell division	1	29	7	20872	0.00964791	AT5G62440

## Sheet: fold change motif enrich
Gene Descriptor	Description	2x up in vtc2 ZE	2x down vtc2 ZE	2x up in vtc2 D7I	2x down vtc2 D7I	2x up in vtc2 D14I	2x down vtc2 D14I	2x up in vtc2 SE	2x down vtc2 SE
AAAATATCT	EveningElement promoter motif	-3.14706	0	-1.26373	-1.8227	-0.865913	-0.831443	-1.46049	-0.908371
ACACNNG	DPBF1&2 binding site motif	-1.17932	0	0	-4.26439	0	-2.49701	0	0
ATACGTGT	Z-box promoter motif	0	-0.564241	0	-3.5089	0	-0.483713	-0.965798	0
BACGTGKM	ABRE-like binding site motif	-1.49023	-1.3512	0	-13.5089	0	-5.14135	-1.39582	0
CACGTG	G-box promoter motif	-2.39575	0	-1.50339	-16.8212	0	-4.8635	-1.51952	0
CACGTGGC	ABFs binding site motif	-0.478523	0	0	-3.38041	0	-2.05843	-1.2808	-1.03576
CATGCATG	RY-repeat promoter motif	-0.768783	-1.40703	-1.38466	-3.61868	-0.75276	-2.09216	-1.39967	-1.50642
CCACGTGG	CBF2 binding site motif	0	0	-1.63468	-3.75664	0	-2.22105	-0.991416	0
YACGTGGC	ABRE binding site motif	-0.433354	-0.701488	0	-3.48417	0	-2.99116	-1.16089	-0.821911

## Sheet: 2x up in vtc2 ZE motif genes
ABFs binding site motif	1	29	425	20872	0.332259	AT5G03190
ABRE binding site motif	1	29	600	20872	0.368677	AT5G03190
ABRE-like binding site motif	8	29	3051	20872	0.0323423	AT1G09795	AT2G21060	AT3G53400	AT4G34480	AT4G38680	AT4G13850	AT5G65940	AT5G03190
ARF binding site motif	9	29	4691	20872	0.0901165	AT1G70470	AT1G56200	AT1G09795	AT2G42520	AT3G23570	AT3G53400	AT4G34480	AT4G19960	AT5G03190
ARF1 binding site motif	9	29	4691	20872	0.0901165	AT1G70470	AT1G56200	AT1G09795	AT2G42520	AT3G23570	AT3G53400	AT4G34480	AT4G19960	AT5G03190
ATHB1 binding site motif	2	29	494	20872	0.119144	AT3G53400	AT5G10770
ATHB2 binding site motif	2	29	252	20872	0.0425689	AT1G70470	AT4G39260
ATHB5 binding site motif	4	29	743	20872	0.0153567	AT1G70470	AT3G53400	AT4G39260	AT5G10770
ATHB6 binding site motif	1	29	426	20872	0.332585	AT5G10770
AtMYB2 BS in RD22	3	29	1429	20872	0.185622	AT3G23570	AT3G53400	AT4G39260
AtMYC2 BS in RD22	12	29	4696	20872	0.0114291	AT2G41190	AT2G35840	AT3G23570	AT3G23830	AT4G39260	AT4G38680	AT4G17090	AT4G15210	AT4G13850	AT5G10770	AT5G65940	AT5G03190
DPBF1&2 binding site motif	16	29	9068	20872	0.0661721	AT1G56200	AT1G09795	AT2G41190	AT2G35840	AT2G42520	AT3G23570	AT3G11820	AT3G23830	AT3G53400	AT3G09600	AT4G34480	AT4G17090	AT4G15210	AT4G13850	AT5G65940	AT5G03190
DRE-like promoter motif	4	29	1483	20872	0.0958836	AT3G23570	AT3G11820	AT3G53400	AT5G03190
E2F binding site motif	1	29	226	20872	0.231767	AT2G41190
E2F/DP BS in AtCDC6	1	29	226	20872	0.231767	AT2G41190
EveningElement promoter motif	6	29	826	20872	0.000712748	AT2G21060	AT2G21660	AT2G42520	AT3G23570	AT3G11820	AT5G62440
G-box promoter motif	11	29	3536	20872	0.00402027	AT1G56200	AT1G09795	AT2G35840	AT2G21660	AT3G23570	AT3G53400	AT3G09600	AT4G34480	AT4G15210	AT5G65940	AT5G03190
Ibox promoter motif	7	29	4635	20872	0.165867	AT2G21060	AT2G42520	AT3G23570	AT4G39260	AT5G65940	AT5G62440	AT5G03190
LTRE promoter motif	3	29	589	20872	0.0389465	AT2G42520	AT3G23570	AT3G53400
MYB2 binding site motif	1	29	173	20872	0.190628	AT5G10770
RAV1-A binding site motif	23	29	15801	20872	0.162133	AT1G70470	AT1G56200	AT1G09795	AT2G24580	AT2G41190	AT2G35840	AT2G21660	AT2G42520	AT3G23570	AT3G11820	AT3G23830	AT3G58510	AT3G09600	AT4G34480	AT4G39260	AT4G38680	AT4G17090	AT4G15210	AT4G19960	AT5G10770	AT5G65940	AT5G62440	AT5G03190
RAV1-B binding site motif	3	29	1407	20872	0.182464	AT1G56200	AT2G35840	AT2G42520
RY-repeat promoter motif	2	29	659	20872	0.170301	AT2G21660	AT5G10770
SBP-box promoter motif	1	29	210	20872	0.220084	AT4G19960
T-box promoter motif	12	29	6858	20872	0.0941358	AT1G09795	AT2G24580	AT2G41190	AT2G35840	AT2G21060	AT3G11820	AT3G53400	AT4G34480	AT4G39260	AT4G15210	AT5G10770	AT5G62440
TGA1 binding site motif	1	29	357	20872	0.306307	AT2G21060
W-box promoter motif	20	29	13650	20872	0.145916	AT1G56200	AT1G09795	AT2G41190	AT2G35840	AT2G21060	AT2G21660	AT3G23570	AT3G11820	AT3G23830	AT3G58510	AT3G53400	AT3G09600	AT4G39260	AT4G38680	AT4G17090	AT4G15210	AT4G19960	AT5G10770	AT5G62440	AT5G03190
Bellringer/replumless/pennywise BS2 IN AG	3	29	1554	20872	0.201875	AT4G19960	AT5G62440	AT5G03190
SORLREP3	3	29	1132	20872	0.136811	AT2G40435	AT3G58510	AT4G19960
SORLIP1	5	29	2424	20872	0.129688	AT1G70470	AT3G23570	AT3G23830	AT4G17090	AT5G03190
SORLIP5	3	29	917	20872	0.0963423	AT1G70470	AT3G58510	AT4G17090
WOX	3	29	2134	20872	0.236648	AT1G70470	AT2G21660	AT5G65940
TALE binding site motif	1	29	327	20872	0.292292	AT2G21060

## Sheet: DP GO term enrich
Gene Descriptor	Description	DP 1	DP 2	DP 3	DP 4	DP 5	DP 6	DP 7	DP 8	DP 9	DP 10	DP 11	DP 12	DP 13
GO:0000059	protein import into nucleus, docking	-0.645413	0	0	-0.971206	0	-5.13913	-3.80344	-0.566109	0	0	0	0	0
GO:0000159	protein phosphatase type 2A complex	-0.603444	0	0	-0.565029	0	-4.71164	-1.26526	0	0	-0.50149	0	-0.753007	0
GO:0000166	nucleotide binding	-1.98923	0	0	-7.06048	0	-12.246	-10.0413	-2.74926	0	0	0	0	0
GO:0000175	3'-5'-exoribonuclease activity	0	0	0	-3.31558	0	-0.60112	-3.21383	-3.07675	0	0	0	-0.497916	0
GO:0000184	nuclear-transcribed mRNA catabolic process, nonsense-mediated decay	0	0	0	-1.53841	0	-4.11927	-1.49722	-0.563128	0	0	0	0	0
GO:0000266	mitochondrial fission	-1.06651	0	0	-3.9367	0	0	-2.33461	-2.24937	0	0	0	0	0
GO:0000398	nuclear mRNA splicing, via spliceosome	-1.03197	0	0	-1.14603	0	-5.27728	-3.15432	-0.760421	0	0	0	0	0
GO:0000502	proteasome complex	-3.64672	0	0	-2.85561	0	0	-0.948713	-0.904493	0	0	0	-0.567024	0
GO:0003676	nucleic acid binding	-2.49825	0	0	-5.8067	0	-11.1308	-5.82837	-1.32627	0	-1.53455	0	0	0
GO:0003700	transcription factor activity	0	0	0	0	-1.28503	0	0	0	0	0	-4.22345	-2.85959	-3.39405
GO:0003723	RNA binding	-1.14349	0	-1.00992	-7.65806	0	-7.70776	-16.1051	-5.42167	0	0	0	0	0
GO:0003724	RNA helicase activity	0	0	0	-2.5416	0	-3.10594	-2.44767	-1.01137	0	0	0	0	0
GO:0003735	structural constituent of ribosome	0	-11.8017	0	-9.77203	0	0	-12.3581	-44.9026	-1.49586	0	0	-7.38215	0
GO:0003743	translation initiation factor activity	-0.56731	0	-0.620417	-4.74204	0	-4.80546	-11.4362	-6.07443	0	0	0	-1.01301	0
GO:0003755	peptidyl-prolyl cis-trans isomerase activity	-0.652098	-0.439466	-0.430657	-0.887806	0	-0.688404	-1.48931	-1.35475	-4.81111	0	0	-0.723815	0
GO:0003777	microtubule motor activity	0	0	-16.55	0	0	0	0	0	-1.19064	0	0	0	0
GO:0003824	catalytic activity	0	0	0	-3.09061	-3.77306	0	-1.3745	-1.40846	-8.24766	-2.02949	-1.14987	0	-1.13652
GO:0003878	ATP citrate synthase activity	0	0	-0.955906	-0.883503	0	0	-0.417973	-0.410979	-3.64492	-0.711833	0	0	0
GO:0003899	DNA-directed RNA polymerase activity	-1.18782	-0.928867	-0.845155	-6.03163	-1.05974	-0.558226	-3.25477	-3.51014	-1.57255	0	0	0	0
GO:0003989	acetyl-CoA carboxylase activity	0	0	-1.08666	-0.475199	-0.737747	0	0	0	-3.2452	0	0	0	0
GO:0004129	cytochrome-c oxidase activity	0	-5.76322	0	-0.424218	0	0	-0.417973	-2.34795	0	0	0	-1.22879	0
GO:0004300	enoyl-CoA hydratase activity	0	0	0	-0.475199	-3.11737	0	-0.463737	-0.449188	-1.09364	-0.827806	0	0	0
GO:0004364	glutathione transferase activity	0	-0.95562	0	-1.72322	-0.558464	0	-0.73341	-4.32473	-0.738203	0	-0.617301	-1.93882	0
GO:0004386	helicase activity	-2.55794	0	-1.08349	-6.52857	0	-4.37566	-4.23945	-1.47249	0	-1.04705	0	0	0
GO:0004427	inorganic diphosphatase activity	-0.853733	0	0	0	0	-0.64031	-0.852745	-0.410979	0	-0.711833	0	-3.36384	0
GO:0004449	isocitrate dehydrogenase (NAD+) activity	0	0	0	-0.475199	0	0	-1.9868	-3.08527	0	0	0	-2.67354	0
GO:0004616	phosphogluconate dehydrogenase (decarboxylating) activity	0	0	0	0	-0.560113	-0.568769	0	0	-0.4096	0	0	0	-4.65054
GO:0004781	sulfate adenylyltransferase (ATP) activity	0	0	0	0	-0.81525	0	0	0	-0.517864	0	-0.941549	0	-3.59633
GO:0005200	structural constituent of cytoskeleton	-1.05811	0	0	0	0	-1.20709	-0.825335	0	0	0	-0.440957	0	-3.3106
GO:0005488	binding	-1.10801	0	0	-6.00474	0	-7.60374	-6.15392	-2.29456	0	-1.88126	0	0	-0.90023
GO:0005507	copper ion binding	-0.887107	-0.855987	-1.10969	-1.01341	0	0	-1.34328	-5.26854	0	0	-3.41417	-7.04132	-0.456403
GO:0005524	ATP binding	-1.68646	0	-6.02615	-2.20537	0	-1.53484	-1.72519	0	0	-2.71301	0	0	0
GO:0005528	FK506 binding	-0.507755	-0.616219	0	0	0	0	0	0	-4.51642	0	0	-0.60595	0
GO:0005618	cell wall	-1.56774	-0.94256	0	-5.86025	-1.37661	0	-3.0194	-12.8759	-1.37151	0	-1.30357	-3.37844	-0.692173
GO:0005634	nucleus	-3.61286	0	-2.51319	-3.59855	0	-5.97651	-5.77927	-1.59593	0	-1.44591	-1.71187	-2.4325	-3.51604
GO:0005635	nuclear envelope	0	0	0	-1.24679	-0.910918	-5.72788	-4.95587	-1.61571	0	-1.06517	0	-0.420267	0
GO:0005643	nuclear pore	-0.490154	0	0	-1.63172	0	-5.42611	-4.03522	-0.623914	0	0	-0.440957	0	0
GO:0005730	nucleolus	-4.08206	-0.863705	-0.951107	-24.2682	0	-2.21992	-24.8396	-27.5733	0	0	0	-1.61447	0
GO:0005732	small nucleolar ribonucleoprotein complex	0	-3.25702	0	-1.97475	0	0	-1.04602	-1.73477	0	0	0	-0.569346	0
GO:0005737	cytoplasm	-0.985736	0	0	-5.43634	0	-3.6334	-13.3697	-6.96705	0	0	-1.22999	-4.00964	-1.00653
GO:0005739	mitochondrion	-3.82562	-10.3787	0	-25.4054	0	-2.13499	-15.662	-25.6456	0	-1.22013	0	-1.23808	-1.15929
GO:0005741	mitochondrial outer membrane	-0.585506	-0.71486	0	-6.22792	0	-0.450532	-3.99153	-4.71494	0	0	0	-0.722921	0
GO:0005743	mitochondrial inner membrane	-0.56731	-1.08601	0	-9.7428	0	-0.731862	-7.23741	-9.22378	0	-0.835841	0	-0.841021	-0.512523
GO:0005750	mitochondrial respiratory chain complex III	0	-7.51414	0	-1.41137	0	-1.01203	-1.34982	-2.54974	0	0	0	-0.422405	0
GO:0005758	mitochondrial intermembrane space	0	-3.74833	0	-2.28162	0	-0.60112	-0.777968	-5.6805	0	0	0	-2.00896	0
GO:0005759	mitochondrial matrix	-0.45382	0	0	-6.38539	0	-1.01743	-5.29009	-4.22899	0	-0.716823	0	0	0
GO:0005773	vacuole	-1.11784	-0.822278	0	-1.78413	-1.32642	0	-4.35819	-11.476	-1.66886	-1.5323	-4.03397	-15.578	-1.7539
GO:0005777	peroxisome	-0.850545	0	-0.562572	-2.54384	-3.07357	0	0	-2.03892	-2.15171	-0.818866	-0.713757	-1.15218	-0.886177
GO:0005783	endoplasmic reticulum	-1.8695	0	-0.850103	-2.07322	-8.62973	-1.19327	-1.82341	-2.24134	-1.26554	-3.95065	0	-2.29139	-0.79473
GO:0005789	endoplasmic reticulum membrane	-1.69264	0	0	-3.04424	0	-0.670052	-1.35523	-1.25645	0	0	-0.431462	-0.563843	0
GO:0005794	Golgi apparatus	-7.35278	0	-1.28232	-4.0803	0	-5.73164	-6.22189	-2.14421	0	-1.09816	0	-1.12174	-0.436291
GO:0005819	spindle	-1.11526	0	-3.29961	0	-0.742884	-0.757771	-0.651903	0	-1.27728	-0.871135	0	0	0
GO:0005829	cytosol	-3.12873	0	-1.6278	-2.78207	0	-3.01397	-5.05669	-5.51444	0	-1.0457	-1.1433	-3.87036	-2.79138
GO:0005834	heterotrimeric G-protein complex	-1.06586	0	-0.431227	-1.99529	0	-1.7948	-3.64383	-1.14615	0	0	0	0	0
GO:0005839	proteasome core complex	-1.21567	0	0	-4.37013	0	-1.43312	-1.4477	-0.674025	0	-0.45917	0	0	0
GO:0005840	ribosome	0	-11.5639	0	-4.79597	0	0	-5.35616	-23.084	-1.60613	0	0	-2.80002	0
GO:0005852	eukaryotic translation initiation factor 3 complex	0	0	0	-1.4417	0	0	-4.42759	-4.25701	0	0	0	-1.13174	0
GO:0005875	microtubule associated complex	0	0	-11.8804	0	0	0	0	0	-0.801496	-0.574449	0	0	0
GO:0005886	plasma membrane	-5.41975	-3.24533	-5.72538	-8.21477	0	-2.37932	-19.0974	-32.3539	0	-3.6306	-2.11867	-22.7328	-1.69805
GO:0005956	protein kinase CK2 complex	0	0	0	-0.52454	0	-3.53597	-1.24634	-0.492142	0	-0.90964	0	0	0
GO:0006085	acetyl-CoA biosynthetic process	0	0	-1.01517	0	0	0	0	0	-4.1403	-0.763702	0	0	0
GO:0006086	acetyl-CoA biosynthetic process from pyruvate	0	0	0	-0.475199	0	0	-0.463737	-0.449188	-2.01879	-3.43126	0	0	0
GO:0006096	glycolysis	-0.715029	0	0	-0.847893	-0.740722	0	0	-0.920094	-3.36106	-1.8515	-0.605107	0	0
GO:0006099	tricarboxylic acid cycle	-0.585506	0	0	-1.80345	0	0	-1.72257	-3.78414	-0.550931	-0.488546	0	-1.89853	0
GO:0006122	mitochondrial electron transport, ubiquinol to cytochrome c	0	-4.47683	0	0	0	0	0	-0.449188	0	0	0	0	0
GO:0006164	purine nucleotide biosynthetic process	0	0	0	-1.7938	0	0	-4.08369	-2.66203	0	-0.763702	0	0	0
GO:0006260	DNA replication	-0.756521	0	-0.449744	-3.29484	-0.561496	-1.18157	-1.72111	-1.25991	0	-0.94519	0	0	0
GO:0006268	DNA unwinding during replication	-0.805827	0	0	-3.31558	0	-0.60112	0	0	0	0	0	0	0
GO:0006350	transcription	-1.68395	-0.447064	0	-5.45056	-0.984356	-1.01113	-3.9479	-3.63023	-0.930177	0	0	0	0
GO:0006364	rRNA processing	0	0	0	-3.08032	0	-0.968032	-4.92754	-2.70432	0	0	0	-0.553291	0
GO:0006396	RNA processing	-0.588029	0	0	-3.12624	0	-1.04485	-3.81473	-2.25677	0	0	0	0	0
GO:0006412	translation	0	-8.93674	0	-10.5782	0	0	-13.8589	-40.2695	-1.41014	0	0	-5.31031	0
GO:0006413	translational initiation	-0.628668	0	0	-3.94063	-0.659326	-2.69097	-8.13592	-4.97521	0	0	0	-1.09843	0
GO:0006486	protein amino acid glycosylation	-3.16665	0	0	-1.18361	0	-0.613876	-0.697228	-0.684348	0	0	0	0	0
GO:0006511	ubiquitin-dependent protein catabolic process	-1.98567	0	0	-4.12753	0	-3.30834	-3.41945	-1.10441	0	0	0	0	-1.00089
GO:0006606	protein import into nucleus	0	0	0	-1.62216	0	-2.94859	-3.10938	-1.4669	0	0	0	-0.433504	0
GO:0006626	protein targeting to mitochondrion	0	-4.10612	0	-2.4773	0	0	-1.19045	-4.71494	0	0	0	-1.23199	0
GO:0006631	fatty acid metabolic process	0	0	0	0	-3.0051	0	0	0	-4.28932	-0.45917	0	0	0
GO:0006633	fatty acid biosynthetic process	0	0	0	0	-3.57387	0	0	0	-14.1427	-0.566512	0	0	0
GO:0006635	fatty acid beta-oxidation	-1.03197	-0.580537	0	-3.30999	-0.687585	-0.700645	-0.628235	-1.0158	0	-0.802832	-0.437113	-0.57619	0
GO:0006636	unsaturated fatty acid biosynthetic process	0	0	0	0	-3.11737	0	0	0	-2.01879	-3.43126	0	0	0
GO:0006779	porphyrin biosynthetic process	0	0	-0.666069	0	-0.44614	0	0	0	-5.05059	-0.488546	0	-0.420267	0
GO:0006809	nitric oxide biosynthetic process	0	0	0	0	0	0	-1.24634	-2.24937	0	0	0	-3.04361	0
GO:0006839	mitochondrial transport	-0.745413	0	0	-3.19611	0	-0.79142	-2.50998	-1.88455	0	-0.928066	0	0	-0.676114
GO:0006869	lipid transport	0	-3.61159	0	0	-2.12773	0	0	0	-2.41855	0	-1.93174	0	0
GO:0006886	intracellular protein transport	-0.970963	0	0	-0.982833	-1.1954	-4.41552	-2.3107	0	0	-1.06403	0	0	-0.434558
GO:0006888	ER to Golgi vesicle-mediated transport	-1.87034	0	0	-0.892422	0	-3.55658	-1.62199	0	0	0	0	0	0
GO:0006952	defense response	0	-0.751666	0	0	0	0	0	0	0	0	-5.75356	0	0
GO:0006979	response to oxidative stress	0	-1.31782	-0.721191	0	0	0	0	-1.7551	-1.98623	0	-3.03747	-1.5709	-0.636911
GO:0007005	mitochondrion organization	0	0	0	-3.69407	0	0	-1.543	-1.4691	-0.421169	0	0	0	0
GO:0007018	microtubule-based movement	0	0	-10.6794	0	0	0	0	0	-0.810719	-0.577846	0	0	0
GO:0007047	cell wall organization	0	0	0	0	-3.11737	0	-0.463737	0	-2.01879	-3.43126	0	0	0
GO:0007059	chromosome segregation	0	0	-3.24251	0	0	-0.541815	0	0	0	0	0	0	0
GO:0007169	transmembrane receptor protein tyrosine kinase signaling pathway	-1.03378	0	-2.30162	0	0	0	0	0	-1.97099	-4.73242	0	0	-0.439042
GO:0007389	DP specification process	-0.670086	0	0	-4.2296	0	-1.94567	-2.26369	-0.940356	0	-0.553151	-0.575419	0	0
GO:0008017	microtubule binding	-0.463589	0	-6.39429	0	-1.04766	0	0	0	-1.76762	-1.26188	-0.787432	0	0
GO:0008026	ATP-dependent helicase activity	-1.50243	0	0	-8.06891	0	-4.40348	-8.22847	-3.079	0	-1.03525	0	0	0
GO:0008033	tRNA processing	-0.469287	-0.560338	0	-5.28886	0	-1.1035	-5.0646	-2.69443	0	-0.764788	0	0	0
GO:0008047	enzyme activator activity	0	0	0	0	-0.533768	-0.541815	0	0	-4.88566	0	0	0	0
GO:0008121	ubiquinol-cytochrome-c reductase activity	0	-5.76322	0	0	0	0	0	-0.812302	0	0	0	-0.527992	0
GO:0008135	translation factor activity, nucleic acid binding	-3.21965	0	0	-2.28162	0	-2.46486	-0.777968	-0.741304	-0.411963	0	0	0	0
GO:0008152	metabolic process	0	0	0	-2.32886	-2.00834	0	-2.6844	-2.469	-5.45622	0	0	-1.4149	-1.64481
GO:0008168	methyltransferase activity	0	-0.67433	0	-5.37442	0	-0.932094	-7.36656	-6.78042	0	-0.65355	0	-1.26929	0
GO:0008173	RNA methyltransferase activity	0	0	0	-0.623971	0	-0.500242	-3.10938	-2.14172	0	0	0	-0.433504	0
GO:0008180	signalosome	0	-0.78521	0	-3.94126	0	-2.80763	-6.00994	-2.73892	0	0	0	-0.426665	0
GO:0008266	poly(U) RNA binding	0	0	-0.666069	0	-0.44614	-0.450532	0	0	-8.62891	0	0	0	0
GO:0008283	cell proliferation	-0.920979	-1.18709	0	-3.31734	0	-1.54284	-1.5806	-1.11585	0	0	-0.427368	0	0
GO:0008380	RNA splicing	-2.48802	0	0	-1.02149	0	-3.07817	-2.20933	0	0	-0.747675	0	0	0
GO:0008540	proteasome regulatory particle, base subcomplex	-3.21965	0	0	-6.03546	0	0	-1.38902	-1.3189	0	0	0	0	0
GO:0008541	proteasome regulatory particle, lid subcomplex	-2.78049	0	0	-7.21606	0	-2.05185	-3.36033	-3.20108	0	0	0	0	0
GO:0008565	protein transporter activity	0	0	-0.620417	-1.13851	-0.722186	-5.50427	-3.94574	-0.898399	0	0	0	-0.742416	0
GO:0008601	protein phosphatase type 2A regulator activity	-0.585506	0	0	-0.55461	0	-4.52622	-0.790226	0	0	-0.488546	0	-0.722921	0
GO:0009001	serine O-acetyltransferase activity	0	0	0	0	0	0	-0.510469	-0.492142	0	0	-2.25418	-3.04361	0
GO:0009055	electron carrier activity	0	0	0	0	0	0	0	0	-1.52615	0	-3.40856	-1.11442	0
GO:0009061	anaerobic respiration	0	-0.844545	0	0	-1.15277	0	-0.635266	-1.01137	-3.42296	-1.32868	0	-0.443371	0
GO:0009082	branched chain family amino acid biosynthetic process	0	0	0	-0.475199	0	-3.15678	-1.07465	0	0	0	0	0	-1.49523
GO:0009098	leucine biosynthetic process	0	0	0	0	0	0	-0.434737	0	-0.439332	-0.763702	-3.24837	0	0
GO:0009102	biotin biosynthetic process	0	0	-3.0415	0	-0.920782	0	0	0	-1.51901	0	0	0	0
GO:0009266	response to temperature stimulus	0	0	0	0	-3.05601	-0.519226	0	0	-2.49729	-1.32868	-0.599332	-0.443371	0
GO:0009295	nucleoid	-1.03197	0	-2.07467	0	-1.14312	-0.700645	0	0	-3.95855	-0.802832	0	0	0
GO:0009316	3-isopropylmalate dehydratase complex	0	0	0	0	0	0	0	0	0	0	-3.00464	0	0
GO:0009346	citrate lyase complex	0	0	-1.08666	0	0	0	0	0	-4.86976	-0.827806	0	0	0
GO:0009407	toxin catabolic process	0	-0.984301	0	-1.46208	0	0	-0.741782	-3.97047	-0.749378	0	-0.631424	-2.0395	0
GO:0009408	response to heat	-5.61198	-0.595396	-0.808017	0	-1.40844	-0.776348	0	0	-1.37024	-1.48331	-0.960817	0	0
GO:0009409	response to cold	-1.43278	0	0	-1.03267	-1.12345	0	-1.59676	-2.89876	-4.54378	0	-2.06878	-2.52113	-1.05314
GO:0009414	response to water deprivation	-1.31938	-0.749698	0	-1.09098	-1.25199	0	-1.38934	-2.17909	-1.64176	-0.76305	-1.51639	-4.02806	0
GO:0009505	plant-type cell wall	-0.914177	-0.863705	-1.18587	-1.07633	-1.09658	0	-1.14559	-4.11839	-1.85922	-1.1346	-1.25688	-5.20036	0
GO:0009507	chloroplast	-1.33291	0	-4.78579	0	-11.5226	0	0	0	-162.92	-6.87568	0	0	-0.977261
GO:0009508	plastid chromosome	-0.585506	0	-2.61937	0	-0.44614	-0.450532	0	0	-4.07322	-1.06517	0	0	0
GO:0009522	photosystem I	0	0	0	0	0	0	0	0	-3.89546	0	0	0	0
GO:0009524	phragmoplast	-0.806539	0	-5.52312	0	-0.574162	-0.867005	-0.776421	0	-1.61819	-1.54537	0	0	0
GO:0009532	plastid stroma	-0.585506	0	-1.53909	0	-3.37233	-0.450532	0	0	-5.05059	-2.78955	0	0	0
GO:0009533	chloroplast stromal thylakoid	0	0	0	0	0	0	0	0	-4.86976	0	0	0	0
GO:0009534	chloroplast thylakoid	0	0	0	0	-1.91052	0	0	0	-9.68865	0	0	0	0
GO:0009535	chloroplast thylakoid membrane	0	0	0	0	-1.19585	0	0	0	-114.529	0	0	0	0
GO:0009536	plastid	-2.13681	-1.47388	-0.688083	-4.0803	-1.03145	-1.28859	-3.73022	-3.28129	-2.88865	-2.93381	0	0	-0.807207
GO:0009538	photosystem I reaction center	0	0	0	0	0	0	0	0	-7.79373	0	0	0	0
GO:0009543	chloroplast thylakoid lumen	-0.585159	0	0	0	0	0	0	0	-28.418	0	0	0	0
GO:0009570	chloroplast stroma	-0.988859	0	-3.45586	0	-10.1366	0	0	0	-95.8726	-6.46565	-1.12758	0	0
GO:0009574	preprophase band	-0.729091	0	-3.24251	0	0	0	0	0	-1.18331	-1.40077	-0.626849	0	0
GO:0009579	thylakoid	0	0	-1.01406	0	-2.07303	0	0	0	-86.6986	-1.02889	0	0	0
GO:0009607	response to biotic stimulus	0	0	0	0	0	0	0	0	0	0	-4.3442	0	0
GO:0009637	response to blue light	0	0	-0.532123	0	0	0	-0.625175	-0.741813	-4.56001	0	-1.41116	-1.26265	-0.838892
GO:0009644	response to high light intensity	-0.437366	0	-0.472277	0	-1.32015	-0.59125	0	0	-3.26509	0	-1.13484	0	-0.735386
GO:0009651	response to salt stress	-2.06219	-0.916904	0	-2.32516	0	-1.02696	-8.87992	-9.66627	0	0	-4.15438	-8.75739	-5.59753
GO:0009654	oxygen evolving complex	0	0	0	0	0	0	0	0	-6.57213	0	0	0	0
GO:0009658	chloroplast organization	-0.820593	0	-0.972359	0	-1.28837	-0.585232	0	0	-3.15535	-2.96758	0	0	0
GO:0009684	indoleacetic acid biosynthetic process	0	0	0	0	0	0	-0.852745	-0.812302	-0.421169	0	0	-3.36384	0
GO:0009706	chloroplast inner membrane	-0.45382	0	-0.500749	0	-5.49691	-0.633266	0	0	-3.90498	-1.82215	-0.427368	0	-0.788115
GO:0009733	response to auxin stimulus	-2.5116	0	0	-1.97132	0	0	-2.09403	-3.4498	0	0	-1.93505	-2.90087	-0.931417
GO:0009734	auxin mediated signaling pathway	0	-0.603525	0	-2.26096	0	-0.737056	-2.14923	-3.2377	0	0	-0.892482	-0.594356	0
GO:0009739	response to gibberellin stimulus	0	-1.36948	0	0	0	0	-1.06549	-1.09894	-0.985316	0	-4.41897	-4.76665	-1.66382
GO:0009741	response to brassinosteroid stimulus	-0.585506	0	-0.666069	0	0	0	-0.547336	-0.750328	-0.550931	-0.488546	-0.505992	-4.63761	0
GO:0009753	response to jasmonic acid stimulus	0	-0.57494	0	0	0	0	0	0	-0.959764	0	-4.43656	-1.63919	-1.51497
GO:0009765	photosynthesis, light harvesting	0	0	0	0	0	0	0	0	-3.2452	0	0	0	0
GO:0009772	photosynthetic electron transport in photosystem II	0	0	0	0	0	0	0	0	-3.89546	0	0	0	0
GO:0009773	photosynthetic electron transport in photosystem I	0	0	0	0	0	0	0	0	-6.93783	0	-0.536227	0	0
GO:0009790	embryonic development	0	0	0	-3.34965	-1.86868	-0.903949	-3.1709	-1.94718	-0.687585	-0.656173	0	0	0
GO:0009793	embryonic development ending in seed dormancy	-1.07805	0	-3.02026	-3.56943	-1.77141	-5.25881	-2.51296	-1.93807	-1.21932	-2.08951	0	0	-0.781346
GO:0009807	lignan biosynthetic process	0	0	0	0	0	0	0	-0.786566	0	0	-3.02863	-1.29428	0
GO:0009853	photorespiration	-0.458446	-3.07563	0	-0.749239	0	0	-0.726843	-1.15885	-0.738242	0	-1.30489	-0.556469	0
GO:0009926	auxin polar transport	-1.39556	-0.494927	-0.467739	-4.52985	0	-1.87199	-2.52299	-2.32411	0	0	0	-1.31812	0
GO:0009939	positive regulation of gibberellic acid mediated signaling	0	-1.23763	0	0	0	0	-0.510469	-0.492142	0	0	0	-3.04361	0
GO:0009941	chloroplast envelope	-0.878972	0	-4.17514	0	-7.13581	0	0	0	-81.3498	-3.30409	-0.934396	0	0
GO:0010007	magnesium chelatase complex	0	0	0	0	0	0	0	0	-3.89546	0	0	0	0
GO:0010027	thylakoid membrane organization	0	0	0	0	-0.910918	0	0	0	-3.19838	-0.488546	0	0	0
GO:0010114	response to red light	0	-0.999425	-0.452769	0	-0.563795	0	-0.748087	-0.731981	-3.30775	0	-1.02524	-2.09298	-1.58395
GO:0010177	methylthioalkylmalate synthase activity	0	0	0	0	0	0	0	0	0	0	-3.00464	0	0
GO:0010182	sugar mediated signaling	-1.14658	0	0	-1.37274	-1.30347	-5.92814	-1.30491	0	0	-0.44588	0	0	0
GO:0010189	vitamin E biosynthetic process	0	0	0	0	-3.95307	0	-0.417973	-0.410979	-3.64492	-0.711833	0	-0.527992	0
GO:0010200	response to chitin	0	-3.59349	0	0	-0.833689	0	0	-0.959963	-0.954945	0	-1.41529	-1.36377	-0.449615
GO:0010206	photosystem II repair	0	0	0	0	0	0	0	0	-3.2452	0	0	0	0
GO:0010207	photosystem II assembly	0	0	-0.9056	0	0	0	0	0	-5.96445	0	0	0	0
GO:0010218	response to far red light	0	0	0	0	0	0	0	0	-2.26484	0	-0.699169	0	-5.5816
GO:0010279	indole-3-acetic acid amido synthetase activity	0	0	0	-3.9367	0	0	-2.33461	-2.24937	0	0	0	0	0
GO:0010287	plastoglobule	0	0	0	0	-0.721594	0	0	0	-22.6783	-0.577846	0	0	0
GO:0010319	stromule	0	0	-1.06588	0	-0.968435	0	0	0	-10.9598	-0.702934	-1.24263	0	0
GO:0010325	raffinose family oligosaccharide biosynthetic process	0	0	0	0	0	0	-0.510469	-0.492142	0	0	-0.941549	-3.04361	0
GO:0010388	cullin deneddylation	0	-1.01441	0	-2.53514	0	-4.00544	-3.58971	-0.812302	0	0	0	0	0
GO:0010389	regulation of G2/M transition of mitotic cell cycle	0	0	-3.0415	0	0	0	0	0	-0.594026	0	0	0	0
GO:0010495	long-distance posttranscriptional gene silencing	-3.27753	0	0	-0.730438	0	-1.09039	0	0	0	-1.18052	0	0	0
GO:0010583	response to cyclopentenone	-0.850814	-1.10299	-3.56228	-2.86712	-0.590428	0	-0.820869	-1.25319	-1.79977	0	0	0	0
GO:0012505	endomembrane system	0	-1.71878	0	0	-1.3777	0	0	0	0	0	-3.45937	0	0
GO:0012511	monolayer-surrounded lipid storage body	-0.729091	0	0	0	-5.91639	0	0	0	-1.86553	0	0	0	0
GO:0015030	Cajal body	0	0	0	-2.53514	-0.630436	0	-3.58971	-1.4691	-0.421169	0	0	-0.527992	0
GO:0015450	P-P-bond-hydrolysis-driven protein transmembrane transporter activity	0	-3.52319	0	-1.18729	-0.800947	0	-1.77866	-2.95661	-1.155	-0.613991	0	-1.60039	0
GO:0015630	microtubule cytoskeleton	0	0	0	0	0	0	-0.510469	-0.492142	0	0	0	0	-3.59633
GO:0015934	large ribosomal subunit	-0.435232	-1.0658	-0.467739	-4.52985	0	-0.884944	-9.21983	-9.67038	0	0	0	-1.78361	0
GO:0015935	small ribosomal subunit	0	-0.844545	0	-1.11501	0	-0.519226	-1.68136	-3.20108	-0.645861	0	0	-0.443371	0
GO:0015979	photosynthesis	0	0	0	0	0	0	0	0	-24.2875	0	0	0	0
GO:0015992	proton transport	-0.645413	-3.07298	0	-1.50998	0	-1.06019	-0.583882	-0.880343	0	-0.533471	0	0	0
GO:0015995	chlorophyll biosynthetic process	0	0	0	0	-0.672229	0	0	0	-14.4335	0	0	0	-0.838892
GO:0016020	membrane	-3.18756	0	0	-2.4152	-1.77891	0	-2.7525	-5.68915	-12.0879	-1.30382	-1.61341	-3.59341	-0.975707
GO:0016021	integral to membrane	-4.88785	-0.809981	0	0	-2.58432	0	0	0	0	0	-2.74173	-1.05618	-0.939429
GO:0016120	carotene biosynthetic process	0	0	0	0	0	0	0	0	-4.1403	0	0	0	0
GO:0016168	chlorophyll binding	0	0	0	0	0	0	0	0	-9.18243	0	0	-0.420368	0
GO:0016192	vesicle-mediated transport	-1.94987	0	-0.886112	0	0	-3.09279	-0.948618	0	0	-0.64121	0	0	0
GO:0016491	oxidoreductase activity	0	0	0	0	-3.10831	0	0	0	-3.63677	-1.07662	0	0	-0.654627
GO:0016566	specific transcriptional repressor activity	0	0	0	0	-3.95307	0	0	0	-1.5722	0	0	0	0
GO:0016572	histone phosphorylation	0	0	-4.67377	0	0	0	0	0	-1.26673	0	0	0	0
GO:0016602	CCAAT-binding factor complex	0	0	0	0	-4.25132	0	0	0	-1.71796	-0.575858	-0.599332	0	0
GO:0016607	nuclear speck	-2.09203	0	0	-1.06107	0	-3.06436	-4.1988	-1.35218	0	0	0	0	0
GO:0016787	hydrolase activity	0	0	0	0	-2.26233	0	0	-1.22393	-3.51309	-0.86882	-1.05467	-1.59882	0
GO:0016836	hydro-lyase activity	-0.805827	0	0	0	0	0	0	-0.406951	-0.411963	0	-4.22198	0	0
GO:0016851	magnesium chelatase activity	0	0	0	0	0	0	0	0	-3.89546	0	0	0	0
GO:0016887	ATPase activity	-2.98372	0	0	-4.19346	0	-0.998374	-1.71462	-2.18422	0	-1.25487	0	0	0
GO:0017150	tRNA dihydrouridine synthase activity	0	0	0	-3.28523	0	0	-3.2002	-1.90534	0	0	0	0	0
GO:0018119	peptidyl-cysteine S-nitrosylation	-0.623318	0	0	0	-0.465298	0	0	0	-6.93783	0	-0.536227	-0.422405	0
GO:0019288	isopentenyl diphosphate biosynthetic process, mevalonate-independent pathway	0	0	0	0	-0.630436	0	0	0	-5.04781	0	0	0	0
GO:0019432	triglyceride biosynthetic process	0	0	0	0	-3.49595	0	0	0	-0.517864	-0.90964	0	0	0
GO:0019684	photosynthesis, light reaction	0	0	0	0	0	0	0	0	-5.35989	0	0	0	0
GO:0019761	glucosinolate biosynthetic process	0	0	0	0	0	0	0	0	0	0	-5.65446	-1.52086	0
GO:0019915	lipid storage	-0.603444	0	0	0	-4.63573	0	0	0	-1.29626	0	0	0	0
GO:0020037	heme binding	0	0	0	0	-0.916659	0	0	0	0	0	-3.84794	-1.0048	0
GO:0022625	cytosolic large ribosomal subunit	0	-4.77045	0	-2.81368	0	0	-8.20487	-21.6091	0	0	0	-3.56952	0
GO:0022626	cytosolic ribosome	0	-5.88357	-0.644432	-7.19287	0	0	-11.6495	-33.5099	0	0	0	-8.74406	0
GO:0022627	cytosolic small ribosomal subunit	-0.564197	-4.60086	0	-5.52974	0	0	-3.28538	-19.2647	0	0	0	-5.90978	0
GO:0022900	electron transport chain	0	0	0	0	0	0	0	0	-3.2452	0	0	0	0
GO:0030076	light-harvesting complex	0	0	0	0	0	0	0	0	-7.81734	0	0	0	0
GO:0030095	chloroplast photosystem II	0	0	0	0	0	0	0	0	-10.9594	0	0	0	0
GO:0030163	protein catabolic process	-7.59011	0	0	-4.40477	0	-0.737056	-1.18674	-0.807446	0	0	0	0	0
GO:0030176	integral to endoplasmic reticulum membrane	0	0	0	-0.475199	0	-3.15678	-0.463737	-0.449188	-0.469733	0	0	0	0
GO:0030497	fatty acid elongation	0	0	-0.955906	0	0	0	0	0	-3.64492	0	0	0	0
GO:0030529	ribonucleoprotein complex	0	0	0	-1.11062	0	-3.15678	-3.2002	-0.449188	0	0	0	-0.618291	0
GO:0031225	anchored to membrane	-0.860438	-0.756968	-3.68225	0	-1.52503	0	0	0	-1.9892	0	-1.07675	0	0
GO:0031966	mitochondrial membrane	-0.554535	-3.89356	0	-1.1162	0	0	-0.72705	-1.4309	0	0	-0.4826	-0.673225	0
GO:0031977	thylakoid lumen	0	0	-0.845155	0	0	0	0	0	-37.0348	0	0	0	0
GO:0032582	negative regulation of gene-specific transcription	0	0	0	0	-4.07865	0	0	0	-1.51901	0	0	0	0
GO:0035175	histone kinase activity (H3-S10 specific)	0	0	-3.0415	0	0	0	0	0	-0.594026	0	0	0	0
GO:0042128	nitrate assimilation	0	0	0	-0.413803	0	0	-1.38902	-2.10081	0	0	0	-3.09066	0
GO:0042254	ribosome biogenesis	0	-7.66996	0	-3.75526	0	0	-4.75826	-14.6806	-1.25271	0	0	-2.39191	0
GO:0042344	indole glucosinolate catabolic process	0	0	0	0	0	0	0	-2.79753	0	0	0	-3.6178	0
GO:0042549	photosystem II stabilization	0	0	0	0	0	0	0	0	-3.2452	0	0	0	0
GO:0042631	cellular response to water deprivation	0	0	0	0	0	0	-1.07465	-3.08527	-0.469733	0	0	-1.49522	0
GO:0042732	D-xylose metabolic process	0	0	0	-0.601911	0	-4.11927	-1.49722	0	0	0	0	0	0
GO:0042742	defense response to bacterium	-0.983995	-0.739323	0	0	0	-1.0486	0	-1.19782	-3.11541	-0.757595	-1.17944	-4.82957	-0.435374
GO:0042991	transcription factor import into nucleus	-0.979689	0	0	-3.28523	0	0	-1.9868	-1.90534	0	0	0	0	0
GO:0043085	positive regulation of catalytic activity	0	0	0	0	0	0	0	0	-6.88811	0	0	0	0
GO:0043161	proteasomal ubiquitin-dependent protein catabolic process	-3.41373	0	0	-3.69407	0	-0.64031	-0.852745	-0.410979	-0.421169	0	0	0	0
GO:0043295	glutathione binding	0	0	0	-0.424218	0	0	-0.852745	-3.44885	-0.421169	0	0	-2.18521	0
GO:0044267	cellular protein metabolic process	0	0	-0.790357	-2.5416	0	-1.17436	-3.36033	-1.58909	0	0	0	0	0
GO:0045039	protein import into mitochondrial inner membrane	0	-1.07475	0	-0.98208	0	0	-0.948713	-5.59647	0	0	0	-2.40038	0
GO:0045271	respiratory chain complex I	-0.433433	-7.19798	0	-2.09479	0	-0.579904	-2.4362	-3.87061	0	0	0	-0.924158	0
GO:0045300	acyl-[acyl-carrier-protein] desaturase activity	0	0	0	0	-3.11737	0	0	0	-3.2452	-0.827806	0	0	0
GO:0046658	anchored to plasma membrane	-0.956507	-0.775526	-7.09968	0	-1.95953	0	0	0	-2.24046	-1.42655	-0.762906	-0.82634	0
GO:0046685	response to arsenic	0	0	0	-3.01089	-0.560113	-0.568769	-1.26307	-2.77844	0	-0.632847	0	-1.05049	0
GO:0046686	response to cadmium ion	-2.51838	0	0	-8.28865	-0.96127	-2.42884	-9.48227	-10.3273	-1.30936	-1.07601	-2.11528	-6.89562	-2.1239
GO:0048040	UDP-glucuronate decarboxylase activity	0	0	0	-0.601911	0	-4.11927	-1.49722	0	0	0	0	0	0
GO:0048046	apoplast	-1.18849	-0.814865	-0.886795	0	0	0	0	0	-17.2472	0	-5.31789	-1.38392	-0.575363
GO:0048364	root development	-1.76861	0	-0.649951	-1.82909	0	-1.71755	-3.1258	-1.10462	0	-1.23132	0	-0.90301	0
GO:0048471	perinuclear region of cytoplasm	0	0	0	0	-2.2609	0	0	0	-0.594026	-4.40119	0	0	0
GO:0048829	root cap development	-5.0446	0	0	-3.69407	0	-0.64031	0	0	0	-0.711833	0	0	0
GO:0050662	coenzyme binding	-0.745413	0	0	-1.77773	-0.774559	-1.15687	-0.736914	0	-2.13208	0	0	0	-3.8071
GO:0050826	response to freezing	-0.729091	0	0	0	-4.49524	-0.541815	0	0	-1.18331	-1.40077	0	0	0
GO:0050832	defense response to fungus	0	-3.83999	-0.430242	0	0	-1.28577	0	0	-0.859729	0	-0.570027	-1.50501	0
GO:0051225	spindle assembly	0	0	-3.51096	0	0	0	0	0	0	0	0	0	0
GO:0051276	chromosome organization	0	0	-3.55821	0	0	0	0	0	0	0	0	0	0
GO:0051287	NAD or NADH binding	-0.463589	0	-0.515325	-0.625652	-2.25219	-0.656665	0	0	-4.21326	-0.42658	0	0	-0.812392
GO:0051301	cell division	-1.11526	0	-0.573907	-2.37109	-0.424364	-3.66915	-2.25676	-0.836486	0	0	0	0	0
GO:0051322	anaphase	0	0	-3.99009	0	0	0	0	0	-1.7665	-1.81766	0	0	0
GO:0051536	iron-sulfur cluster binding	0	0	0	-1.19541	-0.704393	0	-1.13541	-1.90592	-3.38162	-0.433158	0	0	0
GO:0051537	2 iron, 2 sulfur cluster binding	0	0	0	0	0	0	0	-0.643138	-3.71671	0	0	-0.456843	0
GO:0051788	response to misfolded protein	-4.91763	0	0	-2.95226	0	0	0	0	0	0	0	0	0
GO:0052544	callose deposition in cell wall during defense response	-1.33927	0	0	0	0	-1.61496	-0.547336	-1.61571	0	0	-0.505992	-4.63761	0

## Sheet: DP9 GO term genes
GO:0000014	single-stranded DNA specific endodeoxyribonuclease activity	1	2218	3	20872	0.254668	AT1G11190
GO:0000015	phosphopyruvate hydratase complex	1	2218	2	20872	0.189957	AT1G74030
GO:0000036	acyl carrier activity	5	2218	10	20872	0.00194165	AT3G05020	AT3G25110	AT4G13050	AT4G25050	AT5G27200
GO:0000038	very-long-chain fatty acid metabolic process	5	2218	14	20872	0.00984961	AT1G01120	AT2G26250	AT4G34250	AT4G34510	AT4G34520
GO:0000062	acyl-CoA binding	1	2218	5	20872	0.339053	AT1G31812
GO:0000080	G1 phase of mitotic cell cycle	1	2218	4	20872	0.303484	AT1G70210
GO:0000086	G2/M transition of mitotic cell cycle	1	2218	1	20872	0.106267	AT1G76540
GO:0000105	histidine biosynthetic process	1	2218	7	20872	0.379167	AT4G14910
GO:0000169	activation of MAPK activity involved in osmosensory signaling pathway	1	2218	1	20872	0.106267	AT3G45640
GO:0000234	phosphoethanolamine N-methyltransferase activity	1	2218	3	20872	0.254668	AT1G73600
GO:0000254	C-4 methylsterol oxidase activity	1	2218	4	20872	0.303484	AT4G22756
GO:0000257	nitrilase activity	1	2218	3	20872	0.254668	AT5G22300
GO:0000302	response to reactive oxygen species	1	2218	9	20872	0.389404	AT2G40300
GO:0000304	response to singlet oxygen	1	2218	5	20872	0.339053	AT3G14110
GO:0000307	cyclin-dependent protein kinase holoenzyme complex	1	2218	1	20872	0.106267	AT1G76540
GO:0000311	plastid large ribosomal subunit	3	2218	4	20872	0.00428546	AT1G07320	AT3G25920	AT3G44890
GO:0000312	plastid small ribosomal subunit	2	2218	2	20872	0.0112881	AT1G74970	AT1G79850
GO:0000326	protein storage vacuole	1	2218	4	20872	0.303484	AT1G09070
GO:0000373	Group II intron splicing	1	2218	5	20872	0.339053	AT1G23400
GO:0000418	DNA-directed RNA polymerase IV complex	2	2218	9	20872	0.18519	AT2G40030	AT3G52090
GO:0000723	telomere maintenance	1	2218	4	20872	0.303484	AT1G48050
GO:0000774	adenyl-nucleotide exchange factor activity	1	2218	3	20872	0.254668	AT1G36390
GO:0000815	ESCRT III complex	1	2218	8	20872	0.38729	AT2G06530
GO:0000902	cell morphogenesis	1	2218	7	20872	0.379167	AT1G20090
GO:0000914	phragmoplast formation	1	2218	2	20872	0.189957	AT3G23670
GO:0001578	microtubule bundle formation	1	2218	1	20872	0.106267	AT5G55230
GO:0001666	response to hypoxia	2	2218	12	20872	0.242408	AT4G26520	AT5G49190
GO:0001932	regulation of protein amino acid phosphorylation	1	2218	1	20872	0.106267	AT2G20050
GO:0002213	defense response to insect	2	2218	8	20872	0.161153	AT1G32640	AT2G35690
GO:0002229	defense response to oomycetes	1	2218	3	20872	0.254668	AT2G48070
GO:0003711	transcription elongation regulator activity	1	2218	5	20872	0.339053	AT3G09210
GO:0003713	transcription coactivator activity	2	2218	17	20872	0.284867	AT3G24500	AT5G24590
GO:0003725	double-stranded RNA binding	3	2218	13	20872	0.11159	AT3G26932	AT3G43920	AT5G41070
GO:0003729	mRNA binding	2	2218	9	20872	0.18519	AT3G63140	AT5G03940
GO:0003735	structural constituent of ribosome	37	2218	285	20872	0.0319259	AT1G05190	AT1G07320	AT1G29070	AT1G32990	AT1G35680	AT1G48350	AT1G64510	AT1G68590	AT1G74970	AT1G75350	AT1G78630	AT1G79850	AT2G24090	AT2G33450	AT2G33800	AT2G38140	AT2G43030	AT3G13120	AT3G15190	AT3G20260	AT3G25920	AT3G27160	AT3G44890	AT3G54210	AT3G63490	AT4G01310	AT4G17560	AT4G34620	AT5G13510	AT5G14320	AT5G24490	AT5G30510	AT5G40950	AT5G47190	AT5G54600	AT5G63070	AT5G65220
GO:0003746	translation elongation factor activity	6	2218	16	20872	0.00373679	AT1G62750	AT3G08740	AT4G20360	AT4G29060	AT5G08650	AT5G12110
GO:0003747	translation release factor activity	2	2218	11	20872	0.226016	AT3G62910	AT5G36170
GO:0003755	peptidyl-prolyl cis-trans isomerase activity	17	2218	53	20872	1.54485e-05	AT1G18170	AT1G20810	AT1G73655	AT2G43560	AT3G01480	AT3G10060	AT3G15520	AT3G60370	AT3G62030	AT4G17070	AT4G26555	AT4G38740	AT5G13120	AT5G13410	AT5G35100	AT5G45680	AT5G48570
GO:0003777	microtubule motor activity	10	2218	64	20872	0.0644698	AT1G23220	AT1G55550	AT3G23670	AT4G14330	AT4G15930	AT4G27180	AT4G38950	AT5G23910	AT5G47820	AT5G66310
GO:0003779	actin binding	6	2218	52	20872	0.167206	AT2G29890	AT2G43800	AT3G05520	AT5G48360	AT5G56600	AT5G57320
GO:0003824	catalytic activity	154	2218	932	20872	5.65378e-09	AT1G02270	AT1G02310	AT1G03210	AT1G05350	AT1G07440	AT1G09340	AT1G10060	AT1G12230	AT1G12550	AT1G12900	AT1G16720	AT1G22170	AT1G22430	AT1G23740	AT1G26560	AT1G26570	AT1G31160	AT1G32220	AT1G33700	AT1G34340	AT1G48930	AT1G50110	AT1G50450	AT1G52510	AT1G56500	AT1G60550	AT1G62640	AT1G64710	AT1G66130	AT1G68470	AT1G68540	AT1G69740	AT1G72190	AT1G74680	AT1G75680	AT1G76470	AT1G76730	AT1G77060	AT1G78050	AT1G78500	AT1G79870	AT1G80850	AT2G05790
GO:0003826	alpha-ketoacid dehydrogenase activity	1	2218	1	20872	0.106267	AT3G06850
GO:0003837	beta-ureidopropionase activity	1	2218	1	20872	0.106267	AT5G64370
GO:0003841	1-acylglycerol-3-phosphate O-acyltransferase activity	1	2218	7	20872	0.379167	AT1G06520
GO:0003844	1,4-alpha-glucan branching enzyme activity	1	2218	2	20872	0.189957	AT5G03650
GO:0003849	3-deoxy-7-phosphoheptulonate synthase activity	1	2218	3	20872	0.254668	AT4G33510
GO:0003852	2-isopropylmalate synthase activity	1	2218	3	20872	0.254668	AT1G18500
GO:0003854	3-beta-hydroxy-delta5-steroid dehydrogenase activity	2	2218	6	20872	0.108067	AT1G47290	AT1G76470
GO:0003863	3-methyl-2-oxobutanoate dehydrogenase (2-methylpropanoyl-transferring) activity	2	2218	3	20872	0.0302685	AT3G13450	AT5G09300
GO:0003864	3-methyl-2-oxobutanoate hydroxymethyltransferase activity	1	2218	2	20872	0.189957	AT2G46110
GO:0003865	3-oxo-5-alpha-steroid 4-dehydrogenase activity	1	2218	2	20872	0.189957	AT3G55360
GO:0003878	ATP citrate synthase activity	5	2218	7	20872	0.000226505	AT1G09430	AT1G10670	AT1G60810	AT3G06650	AT5G49460
GO:0003883	CTP synthase activity	1	2218	5	20872	0.339053	AT3G12670
GO:0003899	DNA-directed RNA polymerase activity	9	2218	45	20872	0.0267581	AT1G08540	AT1G53690	AT1G64860	AT2G36990	AT2G40030	AT2G41340	AT3G52090	AT3G57080	AT5G24120
GO:0003913	DNA photolyase activity	1	2218	3	20872	0.254668	AT2G47590
GO:0003924	GTPase activity	7	2218	61	20872	0.15503	AT1G02280	AT3G19720	AT3G51300	AT3G52750	AT3G60190	AT4G20360	AT5G08650
GO:0003950	NAD+ ADP-ribosyltransferase activity	1	2218	6	20872	0.363637	AT2G31320
GO:0003954	NADH dehydrogenase activity	1	2218	8	20872	0.38729	AT4G28220
GO:0003959	NADPH dehydrogenase activity	3	2218	3	20872	0.00119858	AT1G03630	AT1G20020	AT5G66190
GO:0003979	UDP-glucose 6-dehydrogenase activity	1	2218	4	20872	0.303484	AT1G26570
GO:0003983	UTP:glucose-1-phosphate uridylyltransferase activity	1	2218	3	20872	0.254668	AT5G17310
GO:0003985	acetyl-CoA C-acetyltransferase activity	1	2218	2	20872	0.189957	AT5G47720
GO:0003989	acetyl-CoA carboxylase activity	4	2218	5	20872	0.000568592	AT1G36160	AT2G38040	AT5G16390	AT5G35360
GO:0003995	acyl-CoA dehydrogenase activity	1	2218	3	20872	0.254668	AT2G35690
GO:0003997	acyl-CoA oxidase activity	1	2218	5	20872	0.339053	AT2G35690
GO:0003999	adenine phosphoribosyltransferase activity	1	2218	5	20872	0.339053	AT5G11160
GO:0004008	copper-exporting ATPase activity	1	2218	1	20872	0.106267	AT4G37270
GO:0004014	adenosylmethionine decarboxylase activity	1	2218	4	20872	0.303484	AT5G15950
GO:0004016	adenylate cyclase activity	1	2218	3	20872	0.254668	AT1G73980
GO:0004017	adenylate kinase activity	3	2218	5	20872	0.00957647	AT5G35170	AT5G47840	AT5G50370
GO:0004021	L-alanine:2-oxoglutarate aminotransferase activity	1	2218	3	20872	0.254668	AT1G70580
GO:0004022	alcohol dehydrogenase (NAD) activity	1	2218	8	20872	0.38729	AT1G09500
GO:0004028	3-chloroallyl aldehyde dehydrogenase activity	2	2218	14	20872	0.266988	AT2G14170	AT2G24270
GO:0004033	aldo-keto reductase activity	4	2218	9	20872	0.00914831	AT1G04420	AT1G60690	AT2G27680	AT4G33670
GO:0004034	aldose 1-epimerase activity	3	2218	10	20872	0.0655675	AT3G61610	AT5G14500	AT5G66530
GO:0004038	allantoinase activity	1	2218	1	20872	0.106267	AT4G04955
GO:0004040	amidase activity	1	2218	5	20872	0.339053	AT1G08980
GO:0004045	aminoacyl-tRNA hydrolase activity	1	2218	7	20872	0.379167	AT5G38290
GO:0004046	aminoacylase activity	1	2218	1	20872	0.106267	AT4G38220
GO:0004047	aminomethyltransferase activity	1	2218	3	20872	0.254668	AT1G11860
GO:0004069	L-aspartate:2-oxoglutarate aminotransferase activity	1	2218	7	20872	0.379167	AT4G31990
GO:0004072	aspartate kinase activity	1	2218	3	20872	0.254668	AT1G31230
GO:0004075	biotin carboxylase activity	2	2218	2	20872	0.0112881	AT4G34030	AT5G35360
GO:0004076	biotin synthase activity	1	2218	1	20872	0.106267	AT2G43360
GO:0004084	branched-chain-amino-acid transaminase activity	3	2218	6	20872	0.0171199	AT1G10060	AT1G50110	AT3G49680
GO:0004089	carbonate dehydratase activity	2	2218	15	20872	0.275334	AT1G58180	AT4G33580
GO:0004091	carboxylesterase activity	20	2218	103	20872	0.00305185	AT1G28590	AT1G28640	AT1G67830	AT1G71120	AT1G71250	AT1G71691	AT2G27360	AT3G05180	AT3G05910	AT3G14210	AT3G48460	AT3G50790	AT4G01130	AT4G19420	AT4G26790	AT5G08460	AT5G20060	AT5G22810	AT5G23530	AT5G45670
GO:0004103	choline kinase activity	1	2218	3	20872	0.254668	AT4G09760
GO:0004106	chorismate mutase activity	1	2218	3	20872	0.254668	AT3G29200
GO:0004108	citrate (SI)-synthase activity	1	2218	5	20872	0.339053	AT3G58740
GO:0004109	coproporphyrinogen oxidase activity	1	2218	3	20872	0.254668	AT1G03475
GO:0004124	cysteine synthase activity	1	2218	9	20872	0.389404	AT2G43750
GO:0004126	cytidine deaminase activity	1	2218	9	20872	0.389404	AT2G19570
GO:0004128	cytochrome-b5 reductase activity	1	2218	2	20872	0.189957	AT5G17770
GO:0004144	diacylglycerol O-acyltransferase activity	1	2218	3	20872	0.254668	AT3G51520
GO:0004147	dihydrolipoamide branched chain acyltransferase activity	1	2218	1	20872	0.106267	AT3G06850
GO:0004148	dihydrolipoyl dehydrogenase activity	2	2218	4	20872	0.0541088	AT3G16950	AT4G16155
GO:0004161	dimethylallyltranstransferase activity	1	2218	3	20872	0.254668	AT4G17190
GO:0004174	electron-transferring-flavoprotein dehydrogenase activity	1	2218	1	20872	0.106267	AT2G43400
GO:0004252	serine-type endopeptidase activity	15	2218	84	20872	0.0157481	AT1G01900	AT1G02560	AT1G09130	AT1G12410	AT1G49970	AT1G62340	AT1G66670	AT1G73170	AT2G47940	AT3G14067	AT3G14240	AT3G27925	AT4G18370	AT4G20430	AT5G51750
GO:0004300	enoyl-CoA hydratase activity	2	2218	5	20872	0.0806048	AT4G16800	AT5G10480
GO:0004301	epoxide hydrolase activity	2	2218	3	20872	0.0302685	AT3G05600	AT4G02340
GO:0004311	farnesyltranstransferase activity	1	2218	7	20872	0.379167	AT4G36810
GO:0004312	fatty-acid synthase activity	2	2218	3	20872	0.0302685	AT1G74960	AT5G46290
GO:0004314	[acyl-carrier-protein] S-malonyltransferase activity	1	2218	1	20872	0.106267	AT2G30200
GO:0004315	3-oxoacyl-[acyl-carrier-protein] synthase activity	2	2218	2	20872	0.0112881	AT1G62640	AT1G74960
GO:0004316	3-oxoacyl-[acyl-carrier-protein] reductase activity	1	2218	1	20872	0.106267	AT1G24360
GO:0004318	enoyl-[acyl-carrier-protein] reductase (NADH) activity	1	2218	1	20872	0.106267	AT2G05990
GO:0004325	ferrochelatase activity	1	2218	2	20872	0.189957	AT2G30390
GO:0004328	formamidase activity	2	2218	2	20872	0.0112881	AT4G37550	AT4G37560
GO:0004332	fructose-bisphosphate aldolase activity	3	2218	9	20872	0.0513489	AT2G21330	AT4G26520	AT4G38970
GO:0004337	geranyltranstransferase activity	1	2218	2	20872	0.189957	AT4G17190
GO:0004345	glucose-6-phosphate dehydrogenase activity	2	2218	6	20872	0.108067	AT1G09420	AT5G35790
GO:0004347	glucose-6-phosphate isomerase activity	1	2218	2	20872	0.189957	AT4G24620
GO:0004348	glucosylceramidase activity	2	2218	4	20872	0.0541088	AT1G33700	AT4G10060
GO:0004362	glutathione-disulfide reductase activity	1	2218	2	20872	0.189957	AT3G54660
GO:0004364	glutathione transferase activity	5	2218	43	20872	0.182725	AT1G10360	AT1G59700	AT1G78370	AT2G29450	AT3G62760
GO:0004365	glyceraldehyde-3-phosphate dehydrogenase (phosphorylating) activity	1	2218	3	20872	0.254668	AT1G12900
GO:0004366	glycerol-3-phosphate O-acyltransferase activity	1	2218	2	20872	0.189957	AT1G32200
GO:0004367	glycerol-3-phosphate dehydrogenase (NAD+) activity	2	2218	4	20872	0.0541088	AT2G41540	AT5G40610
GO:0004371	glycerone kinase activity	2	2218	2	20872	0.0112881	AT1G48430	AT3G17770
GO:0004372	glycine hydroxymethyltransferase activity	1	2218	5	20872	0.339053	AT4G37930
GO:0004375	glycine dehydrogenase (decarboxylating) activity	2	2218	5	20872	0.0806048	AT1G32470	AT4G33010
GO:0004385	guanylate kinase activity	1	2218	3	20872	0.254668	AT2G41880
GO:0004392	heme oxygenase (decyclizing) activity	1	2218	4	20872	0.303484	AT2G26670
GO:0004412	homoserine dehydrogenase activity	1	2218	3	20872	0.254668	AT1G31230
GO:0004416	hydroxyacylglutathione hydrolase activity	1	2218	5	20872	0.339053	AT1G53580
GO:0004418	hydroxymethylbilane synthase activity	1	2218	1	20872	0.106267	AT5G08280
GO:0004421	hydroxymethylglutaryl-CoA synthase activity	1	2218	1	20872	0.106267	AT4G11820
GO:0004424	imidazoleglycerol-phosphate dehydratase activity	1	2218	2	20872	0.189957	AT4G14910
GO:0004462	lactoylglutathione lyase activity	2	2218	7	20872	0.135227	AT1G15380	AT1G80160
GO:0004467	long-chain-fatty-acid-CoA ligase activity	3	2218	7	20872	0.0267795	AT1G49430	AT1G77590	AT2G47240
GO:0004485	methylcrotonoyl-CoA carboxylase activity	2	2218	2	20872	0.0112881	AT1G03090	AT4G34030
GO:0004491	methylmalonate-semialdehyde dehydrogenase (acylating) activity	1	2218	1	20872	0.106267	AT2G14170
GO:0004506	squalene monooxygenase activity	1	2218	6	20872	0.363637	AT1G58440
GO:0004512	inositol-3-phosphate synthase activity	2	2218	3	20872	0.0302685	AT2G22240	AT4G39800
GO:0004518	nuclease activity	3	2218	24	20872	0.229634	AT2G03390	AT3G02830	AT5G16540
GO:0004525	ribonuclease III activity	2	2218	8	20872	0.161153	AT3G43920	AT4G37510
GO:0004550	nucleoside diphosphate kinase activity	1	2218	5	20872	0.339053	AT5G63310
GO:0004553	hydrolase activity, hydrolyzing O-glycosyl compounds	26	2218	186	20872	0.0304359	AT1G02310	AT1G02800	AT1G26560	AT1G48930	AT1G75680	AT2G05790	AT2G14690	AT3G06510	AT3G13560	AT3G18080	AT3G23640	AT3G26720	AT3G55260	AT3G60130	AT4G01970	AT4G33810	AT4G39010	AT5G10560	AT5G13980	AT5G20940	AT5G42100	AT5G49360	AT5G55180	AT5G56590	AT5G58480	AT5G64570
GO:0004555	alpha,alpha-trehalase activity	1	2218	1	20872	0.106267	AT4G24040
GO:0004556	alpha-amylase activity	2	2218	8	20872	0.161153	AT4G25000	AT5G04360
GO:0004559	alpha-mannosidase activity	2	2218	7	20872	0.135227	AT3G26720	AT5G13980
GO:0004560	alpha-L-fucosidase activity	1	2218	2	20872	0.189957	AT1G67830
GO:0004561	alpha-N-acetylglucosaminidase activity	1	2218	1	20872	0.106267	AT5G13690
GO:0004563	beta-N-acetylhexosaminidase activity	1	2218	3	20872	0.254668	AT3G55260
GO:0004565	beta-galactosidase activity	5	2218	29	20872	0.108566	AT2G28470	AT4G36360	AT5G01075	AT5G56870	AT5G63800
GO:0004566	beta-glucuronidase activity	1	2218	3	20872	0.254668	AT5G34940
GO:0004602	glutathione peroxidase activity	1	2218	9	20872	0.389404	AT2G31570
GO:0004605	phosphatidate cytidylyltransferase activity	1	2218	8	20872	0.38729	AT5G04490
GO:0004607	phosphatidylcholine-sterol O-acyltransferase activity	1	2218	6	20872	0.363637	AT4G19860
GO:0004616	phosphogluconate dehydrogenase (decarboxylating) activity	1	2218	9	20872	0.389404	AT1G17650
GO:0004618	phosphoglycerate kinase activity	2	2218	3	20872	0.0302685	AT1G56190	AT3G12780
GO:0004623	phospholipase A2 activity	1	2218	1	20872	0.106267	AT2G06925
GO:0004634	phosphopyruvate hydratase activity	1	2218	3	20872	0.254668	AT1G74030
GO:0004645	phosphorylase activity	1	2218	2	20872	0.189957	AT3G29320
GO:0004655	porphobilinogen synthase activity	1	2218	2	20872	0.189957	AT1G69740
GO:0004659	prenyltransferase activity	2	2218	4	20872	0.0541088	AT1G60600	AT2G18950
GO:0004664	prephenate dehydratase activity	2	2218	6	20872	0.108067	AT1G11790	AT2G27820
GO:0004679	AMP-activated protein kinase activity	1	2218	2	20872	0.189957	AT5G21170
GO:0004693	cyclin-dependent protein kinase activity	3	2218	27	20872	0.236918	AT1G76540	AT2G45080	AT5G67260
GO:0004707	MAP kinase activity	3	2218	20	20872	0.20269	AT1G53510	AT2G42880	AT3G45640
GO:0004712	protein serine/threonine/tyrosine kinase activity	5	2218	44	20872	0.184248	AT3G46920	AT4G14780	AT4G35780	AT4G38470	AT5G50180
GO:0004729	protoporphyrinogen oxidase activity	1	2218	2	20872	0.189957	AT4G01690
GO:0004733	pyridoxamine-phosphate oxidase activity	1	2218	2	20872	0.189957	AT5G49970
GO:0004739	pyruvate dehydrogenase (acetyl-transferring) activity	3	2218	6	20872	0.0171199	AT1G01090	AT1G30120	AT2G34590
GO:0004740	pyruvate dehydrogenase (acetyl-transferring) kinase activity	1	2218	1	20872	0.106267	AT3G06483
GO:0004742	dihydrolipoyllysine-residue acetyltransferase activity	2	2218	5	20872	0.0806048	AT1G34430	AT3G25860
GO:0004743	pyruvate kinase activity	3	2218	10	20872	0.0655675	AT3G22960	AT3G49160	AT5G52920
GO:0004747	ribokinase activity	3	2218	10	20872	0.0655675	AT1G17160	AT1G66430	AT4G28706
GO:0004750	ribulose-phosphate 3-epimerase activity	1	2218	3	20872	0.254668	AT5G61410
GO:0004751	ribose-5-phosphate isomerase activity	1	2218	4	20872	0.303484	AT3G04790
GO:0004753	saccharopine dehydrogenase activity	1	2218	1	20872	0.106267	AT4G33150
GO:0004760	serine-pyruvate transaminase activity	1	2218	1	20872	0.106267	AT2G13360
GO:0004765	shikimate kinase activity	1	2218	4	20872	0.303484	AT4G39540
GO:0004768	stearoyl-CoA 9-desaturase activity	1	2218	1	20872	0.106267	AT2G43710
GO:0004781	sulfate adenylyltransferase (ATP) activity	1	2218	4	20872	0.303484	AT4G14680
GO:0004784	superoxide dismutase activity	1	2218	9	20872	0.389404	AT4G25100
GO:0004791	thioredoxin-disulfide reductase activity	1	2218	1	20872	0.106267	AT2G41680
GO:0004792	thiosulfate sulfurtransferase activity	1	2218	2	20872	0.189957	AT1G16460
GO:0004793	threonine aldolase activity	1	2218	2	20872	0.189957	AT1G08630
GO:0004801	transaldolase activity	1	2218	2	20872	0.189957	AT1G12230
GO:0004802	transketolase activity	2	2218	3	20872	0.0302685	AT2G34590	AT3G60750
GO:0004806	triacylglycerol lipase activity	4	2218	34	20872	0.203466	AT2G05260	AT3G07400	AT3G14360	AT3G49050
GO:0004811	tRNA isopentenyltransferase activity	1	2218	6	20872	0.363637	AT1G25410
GO:0004818	glutamate-tRNA ligase activity	1	2218	2	20872	0.189957	AT5G64050
GO:0004823	leucine-tRNA ligase activity	1	2218	2	20872	0.189957	AT4G04350
GO:0004830	tryptophan-tRNA ligase activity	1	2218	2	20872	0.189957	AT2G25840
GO:0004838	L-tyrosine:2-oxoglutarate aminotransferase activity	1	2218	3	20872	0.254668	AT5G53970
GO:0004845	uracil phosphoribosyltransferase activity	2	2218	6	20872	0.108067	AT1G55810	AT3G53900
GO:0004852	uroporphyringonen-III synthase activity	1	2218	1	20872	0.106267	AT2G26540
GO:0004853	uroporphyrinogen decarboxylase activity	2	2218	2	20872	0.0112881	AT2G40490	AT3G14930
GO:0004857	enzyme inhibitor activity	10	2218	81	20872	0.118652	AT1G23200	AT1G23205	AT2G43050	AT3G17130	AT3G62820	AT4G33220	AT5G09760	AT5G49180	AT5G51490	AT5G64620
GO:0004869	cysteine-type endopeptidase inhibitor activity	1	2218	8	20872	0.38729	AT4G16500
GO:0004872	receptor activity	4	2218	22	20872	0.123486	AT1G19970	AT1G80080	AT3G25160	AT5G20270
GO:0005048	signal sequence binding	1	2218	1	20872	0.106267	AT5G03940
GO:0005080	protein kinase C binding	1	2218	2	20872	0.189957	AT1G31160
GO:0005100	Rho GTPase activator activity	1	2218	3	20872	0.254668	AT5G12150
GO:0005198	structural molecule activity	9	2218	45	20872	0.0267581	AT1G10500	AT1G51110	AT2G35490	AT2G46910	AT3G23400	AT3G51890	AT3G52750	AT5G19940	AT5G49940
GO:0005216	ion channel activity	3	2218	19	20872	0.192761	AT1G58200	AT2G24610	AT5G55630
GO:0005221	intracellular cyclic nucleotide activated cation channel activity	1	2218	2	20872	0.189957	AT5G15410
GO:0005222	intracellular cAMP activated cation channel activity	1	2218	1	20872	0.106267	AT5G15410
GO:0005242	inward rectifier potassium channel activity	2	2218	9	20872	0.18519	AT4G32500	AT5G15410
GO:0005261	cation channel activity	2	2218	7	20872	0.135227	AT5G15410	AT5G54250
GO:0005262	calcium channel activity	1	2218	3	20872	0.254668	AT5G15410
GO:0005267	potassium channel activity	1	2218	3	20872	0.254668	AT1G04690
GO:0005275	amine transmembrane transporter activity	2	2218	4	20872	0.0541088	AT2G40420	AT5G19500
GO:0005315	inorganic phosphate transmembrane transporter activity	1	2218	9	20872	0.389404	AT4G00370
GO:0005319	lipid transporter activity	2	2218	6	20872	0.108067	AT3G51600	AT5G48485
GO:0005345	purine transmembrane transporter activity	1	2218	9	20872	0.389404	AT1G30840
GO:0005351	sugar:hydrogen symporter activity	16	2218	81	20872	0.00592388	AT1G09960	AT1G19450	AT1G22710	AT1G30220	AT1G34580	AT1G54730	AT1G71890	AT1G75220	AT1G79360	AT3G03090	AT3G05150	AT4G02050	AT4G16480	AT5G16150	AT5G27360	AT5G59250
GO:0005353	fructose transmembrane transporter activity	1	2218	1	20872	0.106267	AT3G03090
GO:0005355	glucose transmembrane transporter activity	1	2218	3	20872	0.254668	AT3G03090
GO:0005366	myo-inositol:hydrogen symporter activity	1	2218	2	20872	0.189957	AT4G16480
GO:0005375	copper ion transmembrane transporter activity	2	2218	9	20872	0.18519	AT1G10970	AT2G37920
GO:0005381	iron ion transmembrane transporter activity	1	2218	5	20872	0.339053	AT2G01770
GO:0005516	calmodulin binding	17	2218	147	20872	0.0961218	AT1G14380	AT1G18840	AT1G27460	AT2G24610	AT2G46240	AT3G16490	AT3G49050	AT3G49260	AT3G52290	AT4G00820	AT5G15410	AT5G20720	AT5G20810	AT5G40190	AT5G48570	AT5G54250	AT5G64040
GO:0005528	FK506 binding	10	2218	22	20872	3.04497e-05	AT1G18170	AT1G20810	AT1G73655	AT2G43560	AT3G10060	AT3G60370	AT4G26555	AT5G13410	AT5G45680	AT5G48570
GO:0005615	extracellular space	1	2218	6	20872	0.363637	AT3G20210
GO:0005618	cell wall	42	2218	344	20872	0.0425096	AT1G01900	AT1G09750	AT1G20010	AT1G21670	AT1G23200	AT1G51570	AT1G62340	AT1G76020	AT2G22230	AT2G28470	AT2G39730	AT2G43050	AT3G12780	AT3G15360	AT3G18080	AT3G20820	AT3G44100	AT3G51600	AT3G54400	AT4G16500	AT4G18480	AT4G20430	AT4G30690	AT4G33220	AT4G33810	AT5G03350	AT5G07030	AT5G09760	AT5G10160	AT5G13980	AT5G19730	AT5G27430	AT5G42100	AT5G42240	AT5G47500	AT5G49180	AT5G50920	AT5G51490	AT5G55730	AT5G63800	AT5G64570	AT5G67270
GO:0005677	chromatin silencing complex	1	2218	2	20872	0.189957	AT5G09230
GO:0005697	telomerase holoenzyme complex	1	2218	2	20872	0.189957	AT1G14410
GO:0005719	nuclear euchromatin	1	2218	3	20872	0.254668	AT2G27040
GO:0005764	lysosome	1	2218	1	20872	0.106267	AT2G24280
GO:0005771	multivesicular body	1	2218	6	20872	0.363637	AT5G53530
GO:0005773	vacuole	56	2218	440	20872	0.0214359	AT1G09340	AT1G09960	AT1G17100	AT1G18840	AT1G19450	AT1G27100	AT1G29040	AT1G32400	AT1G33700	AT1G62290	AT1G70490	AT1G76020	AT1G78300	AT1G79690	AT2G06925	AT2G07050	AT2G21160	AT2G25680	AT2G33380	AT2G35780	AT3G05500	AT3G10740	AT3G11700	AT3G14067	AT3G14210	AT3G18430	AT3G23760	AT3G26720	AT3G44100	AT3G45780	AT3G55260	AT3G60190	AT3G60340	AT3G60840	AT3G61260	AT3G62110	AT3G62700	AT3G63520	AT4G10060	AT4G14100	AT4G16500	AT4G17530	AT4G18810
GO:0005774	vacuolar membrane	5	2218	40	20872	0.17495	AT1G04120	AT2G01770	AT3G03090	AT3G62700	AT5G55630
GO:0005775	vacuolar lumen	1	2218	3	20872	0.254668	AT4G21980
GO:0005776	autophagic vacuole	1	2218	2	20872	0.189957	AT4G21980
GO:0005777	peroxisome	20	2218	112	20872	0.0070516	AT1G07010	AT1G09340	AT1G60550	AT1G65840	AT1G65880	AT1G68010	AT1G70580	AT2G13360	AT2G31670	AT2G35690	AT3G01910	AT3G01980	AT3G12800	AT3G14210	AT3G58740	AT4G02340	AT5G03530	AT5G09660	AT5G20810	AT5G24400
GO:0005783	endoplasmic reticulum	33	2218	272	20872	0.0542572	AT1G01120	AT1G05160	AT1G09070	AT1G18260	AT1G24470	AT1G51570	AT1G67730	AT1G72280	AT1G75110	AT2G16760	AT2G21160	AT2G24420	AT2G26070	AT2G26250	AT2G28630	AT3G02875	AT3G03330	AT3G04090	AT3G55360	AT4G03510	AT4G04955	AT4G20070	AT4G22753	AT4G22756	AT4G25700	AT4G27540	AT5G02100	AT5G17770	AT5G18290	AT5G24810	AT5G41600	AT5G42100	AT5G50375
GO:0005786	signal recognition particle, endoplasmic reticulum targeting	3	2218	9	20872	0.0513489	AT1G48160	AT2G45770	AT5G03940
GO:0005792	microsome	3	2218	23	20872	0.224814	AT2G17370	AT2G27690	AT5G53530
GO:0005801	cis-Golgi network	1	2218	5	20872	0.339053	AT5G02280
GO:0005815	microtubule organizing center	1	2218	5	20872	0.339053	AT5G62500
GO:0005819	spindle	5	2218	22	20872	0.0528105	AT3G51300	AT3G60840	AT5G55230	AT5G62500	AT5G67270
GO:0005835	fatty acid synthase complex	1	2218	1	20872	0.106267	AT2G05990
GO:0005840	ribosome	28	2218	198	20872	0.0247669	AT1G07320	AT1G09340	AT1G29070	AT1G32990	AT1G35680	AT1G48350	AT1G64510	AT1G75350	AT1G78630	AT2G24090	AT2G33450	AT2G33800	AT2G38140	AT2G43030	AT3G15190	AT3G20260	AT3G27160	AT3G44890	AT3G54210	AT3G63490	AT4G17560	AT4G34620	AT5G13510	AT5G24490	AT5G40950	AT5G47190	AT5G63070	AT5G65220
GO:0005853	eukaryotic translation elongation factor 1 complex	1	2218	2	20872	0.189957	AT5G12110
GO:0005871	kinesin complex	1	2218	1	20872	0.106267	AT4G27180
GO:0005874	microtubule	2	2218	15	20872	0.275334	AT1G14840	AT5G62500
GO:0005875	microtubule associated complex	6	2218	48	20872	0.157944	AT1G23220	AT3G23670	AT4G15930	AT4G38950	AT5G23910	AT5G66310
GO:0005876	spindle microtubule	1	2218	3	20872	0.254668	AT2G20190
GO:0005943	1-phosphatidylinositol-4-phosphate 3-kinase, class IA complex	1	2218	1	20872	0.106267	AT1G21500
GO:0005960	glycine cleavage complex	2	2218	4	20872	0.0541088	AT1G32470	AT4G33010
GO:0005975	carbohydrate metabolic process	41	2218	315	20872	0.0272176	AT1G02310	AT1G10640	AT1G12230	AT1G15380	AT1G26560	AT1G48930	AT1G75680	AT1G80160	AT2G05790	AT2G14690	AT2G22620	AT2G28470	AT3G13560	AT3G18080	AT3G23640	AT3G26720	AT3G55260	AT3G55800	AT3G60130	AT3G61490	AT3G61610	AT3G62110	AT4G23820	AT4G33810	AT4G36360	AT4G39010	AT5G01075	AT5G04360	AT5G10560	AT5G13980	AT5G14500	AT5G20940	AT5G24400	AT5G40610	AT5G55180	AT5G56590	AT5G56870	AT5G58480	AT5G61410	AT5G64380	AT5G66530
GO:0005978	glycogen biosynthetic process	1	2218	2	20872	0.189957	AT5G19220
GO:0005982	starch metabolic process	2	2218	8	20872	0.161153	AT4G24620	AT5G03650
GO:0005983	starch catabolic process	2	2218	13	20872	0.256049	AT4G15210	AT5G04360
GO:0005986	sucrose biosynthetic process	3	2218	19	20872	0.192761	AT1G66430	AT3G55800	AT5G49190
GO:0005990	lactose catabolic process	2	2218	17	20872	0.284867	AT4G36360	AT5G56870
GO:0005993	trehalose catabolic process	1	2218	1	20872	0.106267	AT4G24040
GO:0006000	fructose metabolic process	1	2218	3	20872	0.254668	AT3G54050
GO:0006006	glucose metabolic process	3	2218	7	20872	0.0267795	AT1G09420	AT1G12900	AT5G35790
GO:0006012	galactose metabolic process	3	2218	14	20872	0.126942	AT3G61610	AT5G14500	AT5G66530
GO:0006013	mannose metabolic process	2	2218	3	20872	0.0302685	AT3G26720	AT5G13980
GO:0006014	D-ribose metabolic process	3	2218	9	20872	0.0513489	AT1G17160	AT1G66430	AT4G28706
GO:0006015	5-phosphoribose 1-diphosphate biosynthetic process	1	2218	3	20872	0.254668	AT1G12230
GO:0006021	inositol biosynthetic process	2	2218	4	20872	0.0541088	AT2G22240	AT4G39800
GO:0006071	glycerol metabolic process	5	2218	15	20872	0.0132069	AT1G48430	AT1G71340	AT3G17770	AT5G08030	AT5G55480
GO:0006072	glycerol-3-phosphate metabolic process	2	2218	4	20872	0.0541088	AT2G41540	AT5G40610
GO:0006085	acetyl-CoA biosynthetic process	5	2218	6	20872	7.23935e-05	AT1G09430	AT1G10670	AT1G60810	AT3G06650	AT5G49460
GO:0006086	acetyl-CoA biosynthetic process from pyruvate	3	2218	5	20872	0.00957647	AT1G03040	AT3G16950	AT3G25860
GO:0006094	gluconeogenesis	2	2218	9	20872	0.18519	AT1G74030	AT1G78040
GO:0006096	glycolysis	13	2218	45	20872	0.00043545	AT1G01090	AT1G12900	AT1G22170	AT1G42970	AT1G56190	AT1G74030	AT1G76550	AT1G78040	AT3G12780	AT3G22960	AT3G26650	AT3G49160	AT5G52920
GO:0006098	pentose-phosphate shunt	4	2218	16	20872	0.0602478	AT1G17650	AT2G21330	AT4G26520	AT4G38970
GO:0006099	tricarboxylic acid cycle	2	2218	16	20872	0.281235	AT2G42600	AT3G58740
GO:0006109	regulation of carbohydrate metabolic process	1	2218	2	20872	0.189957	AT3G54320
GO:0006110	regulation of glycolysis	1	2218	1	20872	0.106267	AT3G54320
GO:0006114	glycerol biosynthetic process	3	2218	12	20872	0.096036	AT1G28640	AT2G27360	AT3G48460
GO:0006139	nucleobase, nucleoside, nucleotide and nucleic acid metabolic process	4	2218	27	20872	0.169	AT4G25280	AT5G35170	AT5G47840	AT5G50370
GO:0006168	adenine salvage	1	2218	5	20872	0.339053	AT5G11160
GO:0006171	cAMP biosynthetic process	1	2218	3	20872	0.254668	AT1G73980
GO:0006223	uracil salvage	1	2218	1	20872	0.106267	AT3G53900
GO:0006289	nucleotide-excision repair	2	2218	11	20872	0.226016	AT2G03390	AT3G02540
GO:0006303	double-strand break repair via nonhomologous end joining	1	2218	1	20872	0.106267	AT1G48050
GO:0006306	DNA methylation	4	2218	14	20872	0.0414738	AT2G16390	AT2G27040	AT2G40030	AT3G49250
GO:0006308	DNA catabolic process	1	2218	4	20872	0.303484	AT1G11190
GO:0006342	chromatin silencing	2	2218	7	20872	0.135227	AT2G27040	AT5G09230
GO:0006350	transcription	7	2218	49	20872	0.117442	AT1G53690	AT2G40030	AT2G41340	AT3G24500	AT3G52090	AT3G57080	AT3G60390
GO:0006351	transcription, DNA-dependent	1	2218	5	20872	0.339053	AT1G32150
GO:0006352	transcription initiation	7	2218	30	20872	0.023461	AT1G08540	AT1G54360	AT1G64860	AT2G36990	AT5G08430	AT5G24120	AT5G63700
GO:0006400	tRNA modification	1	2218	3	20872	0.254668	AT5G17660
GO:0006412	translation	41	2218	330	20872	0.0388916	AT1G05190	AT1G07320	AT1G29070	AT1G32990	AT1G35680	AT1G48350	AT1G48520	AT1G64510	AT1G68590	AT1G74970	AT1G75350	AT1G78630	AT1G79850	AT2G24090	AT2G33450	AT2G33800	AT2G38140	AT2G43030	AT3G08010	AT3G13120	AT3G15190	AT3G20260	AT3G25660	AT3G25920	AT3G27160	AT3G44890	AT3G54210	AT3G63490	AT4G01310	AT4G17560	AT4G34620	AT5G13510	AT5G14320	AT5G24490	AT5G30510	AT5G38290	AT5G40950	AT5G47190	AT5G54600	AT5G63070	AT5G65220
GO:0006414	translational elongation	3	2218	22	20872	0.218727	AT3G08740	AT4G29060	AT5G12110
GO:0006415	translational termination	2	2218	11	20872	0.226016	AT3G62910	AT5G36170
GO:0006417	regulation of translation	1	2218	8	20872	0.38729	AT3G17040
GO:0006424	glutamyl-tRNA aminoacylation	2	2218	5	20872	0.0806048	AT1G48520	AT5G64050
GO:0006457	protein folding	27	2218	192	20872	0.027462	AT1G18170	AT1G20810	AT1G36390	AT1G55490	AT1G73655	AT1G75690	AT2G17880	AT2G24860	AT2G43560	AT3G01480	AT3G04980	AT3G10060	AT3G14200	AT3G47650	AT3G62030	AT4G26555	AT4G35450	AT4G38740	AT5G01390	AT5G13120	AT5G13410	AT5G16650	AT5G17840	AT5G35100	AT5G45680	AT5G48570	AT5G49910
GO:0006461	protein complex assembly	1	2218	6	20872	0.363637	AT5G23120
GO:0006465	signal peptide processing	1	2218	5	20872	0.339053	AT5G27430
GO:0006467	protein thiol-disulfide exchange	2	2218	4	20872	0.0541088	AT1G72280	AT3G02000
GO:0006471	protein amino acid ADP-ribosylation	1	2218	3	20872	0.254668	AT2G31320
GO:0006476	protein amino acid deacetylation	1	2218	2	20872	0.189957	AT5G09230
GO:0006505	GPI anchor metabolic process	1	2218	3	20872	0.254668	AT5G17670
GO:0006508	proteolysis	48	2218	343	20872	0.00920888	AT1G01900	AT1G02170	AT1G05140	AT1G09130	AT1G09750	AT1G14270	AT1G21670	AT1G25510	AT1G49970	AT1G60220	AT1G62290	AT1G62340	AT1G66670	AT1G73170	AT1G73290	AT1G79720	AT2G22990	AT2G24280	AT2G25940	AT2G32480	AT2G35780	AT2G47940	AT3G02110	AT3G02875	AT3G12203	AT3G14067	AT3G14240	AT3G20015	AT3G20210	AT3G24590	AT3G27925	AT3G43960	AT3G54400	AT3G54720	AT4G04460	AT4G16640	AT4G17740	AT4G18370	AT4G20070	AT4G20430	AT4G38220	AT5G05740	AT5G07030
GO:0006519	cellular amino acid and derivative metabolic process	1	2218	6	20872	0.363637	AT5G36160
GO:0006544	glycine metabolic process	1	2218	6	20872	0.363637	AT4G37930
GO:0006546	glycine catabolic process	2	2218	6	20872	0.108067	AT1G32470	AT4G33010
GO:0006552	leucine catabolic process	3	2218	4	20872	0.00428546	AT1G03090	AT3G45300	AT4G34030
GO:0006559	L-phenylalanine catabolic process	1	2218	2	20872	0.189957	AT3G10340
GO:0006563	L-serine metabolic process	1	2218	5	20872	0.339053	AT4G37930
GO:0006567	threonine catabolic process	1	2218	2	20872	0.189957	AT1G08630
GO:0006568	tryptophan metabolic process	1	2218	2	20872	0.189957	AT1G32640
GO:0006571	tyrosine biosynthetic process	1	2218	5	20872	0.339053	AT2G27820
GO:0006596	polyamine biosynthetic process	1	2218	6	20872	0.363637	AT5G15950
GO:0006597	spermine biosynthetic process	1	2218	3	20872	0.254668	AT5G15950
GO:0006598	polyamine catabolic process	1	2218	2	20872	0.189957	AT1G65840
GO:0006605	protein targeting	5	2218	9	20872	0.00108602	AT1G48160	AT2G45770	AT4G01800	AT4G24920	AT5G50460
GO:0006614	SRP-dependent cotranslational protein targeting to membrane	1	2218	8	20872	0.38729	AT1G48160
GO:0006617	SRP-dependent cotranslational protein targeting to membrane, signal sequence recognition	1	2218	4	20872	0.303484	AT5G03940
GO:0006621	protein retention in ER lumen	2	2218	5	20872	0.0806048	AT1G19970	AT3G25160
GO:0006624	vacuolar protein processing	2	2218	4	20872	0.0541088	AT2G25940	AT3G20210
GO:0006629	lipid metabolic process	27	2218	168	20872	0.00819374	AT1G18180	AT1G28590	AT1G28640	AT1G62290	AT1G67830	AT1G71120	AT1G71250	AT1G71340	AT1G71691	AT2G05260	AT2G27360	AT2G46210	AT3G05180	AT3G07400	AT3G08510	AT3G14360	AT3G48460	AT3G49050	AT4G01130	AT4G04460	AT4G19860	AT4G26790	AT4G37050	AT5G08030	AT5G08460	AT5G22810	AT5G45670
GO:0006631	fatty acid metabolic process	9	2218	19	20872	5.13663e-05	AT1G08550	AT1G77590	AT2G43710	AT2G45970	AT3G02630	AT4G16800	AT4G32770	AT5G16230	AT5G16240
GO:0006633	fatty acid biosynthetic process	28	2218	51	20872	7.19876e-15	AT1G10670	AT1G24360	AT1G30120	AT1G49430	AT1G62640	AT1G74960	AT1G77590	AT2G05990	AT2G22230	AT2G30200	AT2G38040	AT2G46210	AT2G47240	AT3G02630	AT3G05020	AT3G25110	AT4G13050	AT4G22753	AT4G25050	AT5G10160	AT5G15530	AT5G16230	AT5G16240	AT5G16390	AT5G27200	AT5G35360	AT5G46290	AT5G52920
GO:0006636	unsaturated fatty acid biosynthetic process	3	2218	5	20872	0.00957647	AT1G74960	AT2G18950	AT2G43710
GO:0006644	phospholipid metabolic process	1	2218	3	20872	0.254668	AT2G06925
GO:0006655	phosphatidylglycerol biosynthetic process	1	2218	2	20872	0.189957	AT1G32200
GO:0006661	phosphatidylinositol biosynthetic process	2	2218	3	20872	0.0302685	AT2G39290	AT4G38570
GO:0006665	sphingolipid metabolic process	3	2218	6	20872	0.0171199	AT1G33700	AT3G55360	AT4G10060
GO:0006680	glucosylceramide catabolic process	2	2218	4	20872	0.0541088	AT1G33700	AT4G10060
GO:0006694	steroid biosynthetic process	2	2218	7	20872	0.135227	AT1G47290	AT1G76470
GO:0006729	tetrahydrobiopterin biosynthetic process	1	2218	1	20872	0.106267	AT5G51110
GO:0006749	glutathione metabolic process	1	2218	2	20872	0.189957	AT3G54660
GO:0006779	porphyrin biosynthetic process	9	2218	16	20872	8.90039e-06	AT1G58290	AT1G69740	AT2G26540	AT2G40490	AT3G14930	AT3G48730	AT4G01690	AT5G08280	AT5G63570
GO:0006783	heme biosynthetic process	2	2218	6	20872	0.108067	AT1G58290	AT2G30390
GO:0006788	heme oxidation	1	2218	3	20872	0.254668	AT2G26670
GO:0006790	sulfur metabolic process	2	2218	13	20872	0.256049	AT1G31190	AT3G01910
GO:0006807	nitrogen compound metabolic process	2	2218	18	20872	0.286422	AT4G01900	AT5G64370
GO:0006808	regulation of nitrogen utilization	2	2218	11	20872	0.226016	AT4G18810	AT4G35250
GO:0006810	transport	43	2218	314	20872	0.0152624	AT1G04760	AT1G10540	AT1G15370	AT1G17810	AT1G19450	AT1G26690	AT1G30220	AT1G31830	AT1G32500	AT1G34580	AT1G54350	AT1G54730	AT1G60970	AT1G71480	AT1G71960	AT1G75170	AT1G75220	AT1G78180	AT2G13610	AT2G34190	AT2G39010	AT2G47490	AT3G04090	AT3G05150	AT3G07680	AT3G21090	AT3G23400	AT3G53510	AT3G62700	AT4G00430	AT4G02050	AT4G16480	AT4G23400	AT4G25750	AT4G25960	AT5G02280	AT5G04770	AT5G18290	AT5G27360	AT5G46110	AT5G52860	AT5G59250	AT5G64940
GO:0006811	ion transport	3	2218	12	20872	0.096036	AT1G79360	AT2G24610	AT4G32500
GO:0006813	potassium ion transport	7	2218	38	20872	0.0592904	AT1G01790	AT1G04690	AT1G60160	AT2G24610	AT4G04850	AT4G32500	AT5G14880
GO:0006817	phosphate transport	1	2218	8	20872	0.38729	AT3G26570
GO:0006824	cobalt ion transport	1	2218	1	20872	0.106267	AT3G21580
GO:0006826	iron ion transport	1	2218	9	20872	0.389404	AT2G40300
GO:0006857	oligopeptide transport	7	2218	54	20872	0.138124	AT1G27040	AT2G40460	AT3G21670	AT3G25260	AT4G10770	AT5G14940	AT5G41000
GO:0006863	purine transport	1	2218	9	20872	0.389404	AT1G30840
GO:0006865	amino acid transport	6	2218	47	20872	0.154625	AT1G31830	AT2G39890	AT2G40420	AT2G41190	AT5G15240	AT5G19500
GO:0006869	lipid transport	17	2218	84	20872	0.00381463	AT1G31812	AT1G62500	AT1G66850	AT2G10940	AT3G08770	AT3G11670	AT3G43720	AT3G51600	AT4G27150	AT4G27170	AT5G38160	AT5G38170	AT5G38180	AT5G38195	AT5G48485	AT5G48490	AT5G59310
GO:0006878	cellular copper ion homeostasis	1	2218	6	20872	0.363637	AT4G37270
GO:0006879	cellular iron ion homeostasis	2	2218	9	20872	0.18519	AT2G40300	AT4G04770
GO:0006880	intracellular sequestering of iron ion	1	2218	1	20872	0.106267	AT2G01770
GO:0006897	endocytosis	1	2218	6	20872	0.363637	AT3G58600
GO:0006907	pinocytosis	1	2218	1	20872	0.106267	AT5G50375
GO:0006914	autophagy	2	2218	18	20872	0.286422	AT1G62040	AT4G21980
GO:0006917	induction of apoptosis	2	2218	3	20872	0.0302685	AT1G02170	AT1G32540
GO:0006954	inflammatory response	1	2218	4	20872	0.303484	AT5G01650
GO:0006974	response to DNA damage stimulus	2	2218	9	20872	0.18519	AT1G16590	AT5G54770
GO:0006979	response to oxidative stress	30	2218	196	20872	0.010322	AT1G03680	AT1G31170	AT1G32220	AT1G50170	AT1G53670	AT1G73680	AT1G77490	AT2G14170	AT2G24800	AT2G29450	AT2G29500	AT2G31320	AT2G31570	AT3G15360	AT3G45640	AT3G53260	AT3G62030	AT4G03520	AT4G08390	AT4G09010	AT4G12000	AT4G17070	AT4G21960	AT4G25100	AT4G25980	AT4G31760	AT4G32770	AT5G07460	AT5G15180	AT5G43750
GO:0006995	cellular response to nitrogen starvation	1	2218	8	20872	0.38729	AT4G04955
GO:0006997	nucleus organization	1	2218	2	20872	0.189957	AT1G67230
GO:0007005	mitochondrion organization	1	2218	7	20872	0.379167	AT5G64050
GO:0007010	cytoskeleton organization	4	2218	20	20872	0.102375	AT1G14840	AT2G29890	AT5G56600	AT5G57320
GO:0007015	actin filament organization	1	2218	8	20872	0.38729	AT2G29890
GO:0007017	microtubule-based process	5	2218	16	20872	0.0171717	AT1G20010	AT1G23220	AT4G15930	AT4G38950	AT5G23860
GO:0007018	microtubule-based movement	6	2218	47	20872	0.154625	AT1G55550	AT4G14330	AT4G27180	AT4G38950	AT5G23910	AT5G66310
GO:0007020	microtubule nucleation	1	2218	2	20872	0.189957	AT5G55230
GO:0007047	cell wall organization	3	2218	5	20872	0.00957647	AT2G18950	AT3G08900	AT5G50750
GO:0007094	mitotic cell cycle spindle assembly checkpoint	1	2218	2	20872	0.189957	AT1G16590
GO:0007154	cell communication	1	2218	2	20872	0.189957	AT5G42100
GO:0007155	cell adhesion	2	2218	7	20872	0.135227	AT2G35860	AT3G11700
GO:0007169	transmembrane receptor protein tyrosine kinase signaling pathway	21	2218	125	20872	0.0106908	AT1G10850	AT1G48480	AT1G60630	AT2G01210	AT2G02780	AT2G24230	AT2G42290	AT3G03770	AT3G14350	AT3G28040	AT3G28450	AT3G50230	AT3G56100	AT4G20140	AT4G28650	AT5G43020	AT5G44700	AT5G45800	AT5G63410	AT5G65710	AT5G67280
GO:0007186	G-protein coupled receptor protein signaling pathway	3	2218	6	20872	0.0171199	AT1G31930	AT2G20890	AT2G41420
GO:0007263	nitric oxide mediated signal transduction	1	2218	2	20872	0.189957	AT5G15410
GO:0007267	cell-cell signaling	4	2218	20	20872	0.102375	AT1G72970	AT3G16570	AT4G13950	AT5G67070
GO:0007568	aging	8	2218	45	20872	0.0548323	AT1G10670	AT1G16460	AT1G26820	AT2G23810	AT4G27700	AT4G28050	AT5G57810	AT5G66170
GO:0007623	circadian rhythm	7	2218	31	20872	0.027089	AT1G09340	AT1G68830	AT2G46830	AT4G08920	AT4G18020	AT4G25100	AT5G15850
GO:0008017	microtubule binding	7	2218	28	20872	0.0170756	AT1G14840	AT1G62040	AT2G01910	AT4G27180	AT5G55230	AT5G62500	AT5G67270
GO:0008047	enzyme activator activity	7	2218	10	20872	1.30118e-05	AT1G03680	AT1G50320	AT1G67810	AT3G02730	AT3G15360	AT4G03520	AT5G16400
GO:0008080	N-acetyltransferase activity	6	2218	29	20872	0.051582	AT1G26220	AT1G72030	AT2G39000	AT3G14980	AT4G19985	AT4G28030
GO:0008081	phosphoric diester hydrolase activity	5	2218	27	20872	0.0923769	AT1G43640	AT1G71340	AT1G76900	AT5G08030	AT5G55480
GO:0008083	growth factor activity	2	2218	5	20872	0.0806048	AT3G44735	AT3G49780
GO:0008113	peptide-methionine-(S)-S-oxide reductase activity	5	2218	11	20872	0.00318209	AT1G53670	AT4G04840	AT4G21850	AT4G21860	AT5G07460
GO:0008115	sarcosine oxidase activity	1	2218	1	20872	0.106267	AT2G24580
GO:0008124	4-alpha-hydroxytetrahydrobiopterin dehydratase activity	1	2218	1	20872	0.106267	AT5G51110
GO:0008131	amine oxidase activity	3	2218	19	20872	0.192761	AT1G62830	AT1G65840	AT2G43020
GO:0008135	translation factor activity, nucleic acid binding	1	2218	8	20872	0.38729	AT1G62750
GO:0008142	oxysterol binding	1	2218	8	20872	0.38729	AT5G02100
GO:0008152	metabolic process	110	2218	690	20872	3.49767e-06	AT1G01090	AT1G01790	AT1G02390	AT1G05350	AT1G06520	AT1G07440	AT1G09420	AT1G09500	AT1G10060	AT1G11790	AT1G12230	AT1G12550	AT1G12900	AT1G15410	AT1G17650	AT1G20560	AT1G22170	AT1G22430	AT1G24360	AT1G24470	AT1G26220	AT1G26570	AT1G31950	AT1G47290	AT1G49650	AT1G50110	AT1G50450	AT1G55810	AT1G56500	AT1G60550	AT1G62640	AT1G64710	AT1G66130	AT1G68540	AT1G72030	AT1G72190	AT1G73600	AT1G73980	AT1G76470	AT1G76730	AT1G77060	AT1G78050	AT1G78140
GO:0008158	hedgehog receptor activity	1	2218	2	20872	0.189957	AT4G38350
GO:0008176	tRNA (guanine-N7-)-methyltransferase activity	1	2218	2	20872	0.189957	AT5G17660
GO:0008199	ferric iron binding	1	2218	5	20872	0.339053	AT2G40300
GO:0008202	steroid metabolic process	1	2218	8	20872	0.38729	AT5G02100
GO:0008236	serine-type peptidase activity	5	2218	41	20872	0.178083	AT2G24280	AT2G47940	AT3G27925	AT4G17740	AT4G18370
GO:0008265	Mo-molybdopterin cofactor sulfurase activity	1	2218	4	20872	0.303484	AT5G44720
GO:0008266	poly(U) RNA binding	12	2218	16	20872	2.35009e-09	AT1G06680	AT1G07320	AT1G20020	AT1G68010	AT2G37220	AT3G50820	AT3G63140	AT4G24770	AT4G37930	AT5G50250	AT5G66190	AT5G66570
GO:0008281	sulfonylurea receptor activity	1	2218	1	20872	0.106267	AT1G04120
GO:0008285	negative regulation of cell proliferation	1	2218	2	20872	0.189957	AT5G62000
GO:0008289	lipid binding	15	2218	86	20872	0.0185134	AT1G62500	AT1G66850	AT2G10940	AT3G08770	AT3G20270	AT3G43720	AT4G27150	AT4G27170	AT5G38160	AT5G38170	AT5G38180	AT5G38195	AT5G48485	AT5G48490	AT5G59310
GO:0008290	F-actin capping protein complex	1	2218	2	20872	0.189957	AT3G05520
GO:0008295	spermidine biosynthetic process	1	2218	5	20872	0.339053	AT5G15950
GO:0008299	isoprenoid biosynthetic process	4	2218	19	20872	0.0916285	AT2G17370	AT4G36810	AT5G60600	AT5G62790
GO:0008301	DNA bending activity	1	2218	2	20872	0.189957	AT3G12560
GO:0008312	7S RNA binding	3	2218	9	20872	0.0513489	AT1G48160	AT2G45770	AT5G03940
GO:0008320	protein transmembrane transporter activity	2	2218	6	20872	0.108067	AT1G26690	AT3G07680
GO:0008327	methyl-CpG binding	5	2218	12	20872	0.00487633	AT1G15340	AT2G22740	AT3G15790	AT5G52230	AT5G59800
GO:0008333	endosome to lysosome transport	1	2218	4	20872	0.303484	AT5G53530
GO:0008356	asymmetric cell division	2	2218	4	20872	0.0541088	AT1G80080	AT2G37630
GO:0008393	fatty acid (omega-1)-hydroxylase activity	2	2218	5	20872	0.0806048	AT2G27690	AT2G45970
GO:0008415	acyltransferase activity	12	2218	58	20872	0.0104704	AT1G01120	AT1G02390	AT1G06520	AT1G34430	AT1G63050	AT2G26250	AT2G26640	AT2G28630	AT4G34250	AT4G34510	AT4G34520	AT5G04530
GO:0008422	beta-glucosidase activity	1	2218	3	20872	0.254668	AT3G06510
GO:0008430	selenium binding	1	2218	5	20872	0.339053	AT2G24440
GO:0008441	3'(2'),5'-bisphosphate nucleotidase activity	1	2218	9	20872	0.389404	AT1G31190
GO:0008444	CDP-diacylglycerol-glycerol-3-phosphate 3-phosphatidyltransferase activity	1	2218	2	20872	0.189957	AT2G39290
GO:0008453	alanine-glyoxylate transaminase activity	2	2218	4	20872	0.0541088	AT2G13360	AT4G39660
GO:0008465	glycerate dehydrogenase activity	1	2218	1	20872	0.106267	AT1G68010
GO:0008470	isovaleryl-CoA dehydrogenase activity	1	2218	1	20872	0.106267	AT3G45300
GO:0008471	laccase activity	2	2218	15	20872	0.275334	AT2G40370	AT5G48100
GO:0008474	palmitoyl-(protein) hydrolase activity	2	2218	7	20872	0.135227	AT3G60340	AT5G47330
GO:0008482	sulfite oxidase activity	1	2218	1	20872	0.106267	AT3G01910
GO:0008483	transaminase activity	5	2218	23	20872	0.0603178	AT3G48730	AT4G39660	AT5G04620	AT5G36160	AT5G53970
GO:0008506	sucrose:hydrogen symporter activity	3	2218	10	20872	0.0655675	AT1G09960	AT1G22710	AT1G71890
GO:0008508	bile acid:sodium symporter activity	2	2218	6	20872	0.108067	AT2G26900	AT3G25410
GO:0008515	sucrose transmembrane transporter activity	2	2218	4	20872	0.0541088	AT1G09960	AT1G22710
GO:0008544	epidermis development	2	2218	2	20872	0.0112881	AT4G20140	AT5G44700
GO:0008574	plus-end-directed microtubule motor activity	1	2218	2	20872	0.189957	AT3G23670
GO:0008603	cAMP-dependent protein kinase regulator activity	1	2218	1	20872	0.106267	AT2G20050
GO:0008610	lipid biosynthetic process	3	2218	6	20872	0.0171199	AT2G26250	AT2G43710	AT3G54320
GO:0008615	pyridoxine biosynthetic process	1	2218	6	20872	0.363637	AT5G49970
GO:0008631	induction of apoptosis by oxidative stress	1	2218	1	20872	0.106267	AT4G11280
GO:0008654	phospholipid biosynthetic process	4	2218	24	20872	0.143305	AT2G22240	AT2G39290	AT4G39800	AT5G04490
GO:0008661	1-deoxy-D-xylulose-5-phosphate synthase activity	1	2218	3	20872	0.254668	AT4G15560
GO:0008685	2-C-methyl-D-erythritol 2,4-cyclodiphosphate synthase activity	1	2218	1	20872	0.106267	AT1G63970
GO:0008710	8-amino-7-oxononanoate synthase activity	1	2218	1	20872	0.106267	AT5G04620
GO:0008725	DNA-3-methyladenine glycosylase I activity	1	2218	5	20872	0.339053	AT1G80850
GO:0008756	o-succinylbenzoate-CoA ligase activity	1	2218	1	20872	0.106267	AT1G30520
GO:0008810	cellulase activity	1	2218	5	20872	0.339053	AT1G02800
GO:0008839	dihydrodipicolinate reductase activity	1	2218	1	20872	0.106267	AT5G52100
GO:0008878	glucose-1-phosphate adenylyltransferase activity	2	2218	6	20872	0.108067	AT5G19220	AT5G48300
GO:0008883	glutamyl-tRNA reductase activity	1	2218	3	20872	0.254668	AT1G58290
GO:0008886	glyceraldehyde-3-phosphate dehydrogenase (NADP+) activity	2	2218	2	20872	0.0112881	AT1G42970	AT2G24270
GO:0008889	glycerophosphodiester phosphodiesterase activity	3	2218	12	20872	0.096036	AT1G71340	AT5G08030	AT5G55480
GO:0008934	inositol-1(or 4)-monophosphatase activity	1	2218	3	20872	0.254668	AT1G31190
GO:0008935	naphthoate synthase activity	1	2218	1	20872	0.106267	AT1G60550
GO:0008937	ferredoxin reductase activity	3	2218	3	20872	0.00119858	AT2G04700	AT5G08410	AT5G23440
GO:0008943	glyceraldehyde-3-phosphate dehydrogenase activity	3	2218	5	20872	0.00957647	AT1G12900	AT1G42970	AT3G26650
GO:0008964	phosphoenolpyruvate carboxylase activity	1	2218	4	20872	0.303484	AT2G42600
GO:0008967	phosphoglycolate phosphatase activity	1	2218	6	20872	0.363637	AT2G33255
GO:0008974	phosphoribulokinase activity	1	2218	1	20872	0.106267	AT1G32060
GO:0009044	xylan 1,4-beta-xylosidase activity	3	2218	6	20872	0.0171199	AT3G10740	AT5G10560	AT5G64570
GO:0009051	pentose-phosphate shunt, oxidative branch	1	2218	8	20872	0.38729	AT5G35790
GO:0009052	pentose-phosphate shunt, non-oxidative branch	1	2218	3	20872	0.254668	AT1G12230
GO:0009055	electron carrier activity	49	2218	391	20872	0.029775	AT1G10960	AT1G13710	AT1G15140	AT1G20340	AT1G32550	AT1G54500	AT1G60950	AT1G62830	AT1G71500	AT1G72280	AT1G76100	AT2G05620	AT2G24800	AT2G25060	AT2G35690	AT2G43020	AT2G43400	AT2G46960	AT3G03470	AT3G09580	AT3G14630	AT3G14650	AT3G16250	AT3G22400	AT3G26290	AT3G52970	AT3G53280	AT4G09670	AT4G14890	AT4G15110	AT4G19380	AT4G21960	AT4G25650	AT4G27520	AT4G31760	AT4G32590	AT4G36400	AT4G37310	AT4G37360	AT4G39510	AT5G04660	AT5G08250	AT5G15180
GO:0009058	biosynthetic process	14	2218	102	20872	0.0708454	AT1G03210	AT1G32060	AT1G55810	AT1G73980	AT2G41290	AT3G10340	AT3G51420	AT3G60290	AT5G04620	AT5G13630	AT5G19220	AT5G36160	AT5G46290	AT5G53970
GO:0009061	anaerobic respiration	6	2218	11	20872	0.000377606	AT1G74030	AT5G11160	AT5G28050	AT5G35170	AT5G47840	AT5G50370
GO:0009067	aspartate family amino acid biosynthetic process	1	2218	3	20872	0.254668	AT1G31230
GO:0009073	aromatic amino acid family biosynthetic process	4	2218	12	20872	0.0256687	AT2G35500	AT3G29200	AT4G33510	AT4G39540
GO:0009081	branched chain family amino acid metabolic process	3	2218	6	20872	0.0171199	AT1G10060	AT1G50110	AT3G49680
GO:0009089	lysine biosynthetic process via diaminopimelate	1	2218	9	20872	0.389404	AT5G52100
GO:0009090	homoserine biosynthetic process	1	2218	2	20872	0.189957	AT1G72190
GO:0009094	L-phenylalanine biosynthetic process	2	2218	8	20872	0.161153	AT1G11790	AT2G27820
GO:0009098	leucine biosynthetic process	1	2218	6	20872	0.363637	AT1G18500
GO:0009102	biotin biosynthetic process	2	2218	3	20872	0.0302685	AT2G43360	AT5G04620
GO:0009105	lipoic acid biosynthetic process	1	2218	2	20872	0.189957	AT5G08415
GO:0009107	lipoate biosynthetic process	3	2218	4	20872	0.00428546	AT5G08410	AT5G08415	AT5G23440
GO:0009116	nucleoside metabolic process	2	2218	11	20872	0.226016	AT3G53900	AT5G11160
GO:0009117	nucleotide metabolic process	5	2218	14	20872	0.00984961	AT2G41880	AT5G11160	AT5G35170	AT5G47840	AT5G50370
GO:0009218	pyrimidine ribonucleotide metabolic process	1	2218	7	20872	0.379167	AT5G28050
GO:0009228	thiamin biosynthetic process	2	2218	5	20872	0.0806048	AT2G29630	AT5G54770
GO:0009234	menaquinone biosynthetic process	1	2218	1	20872	0.106267	AT1G60550
GO:0009236	cobalamin biosynthetic process	1	2218	1	20872	0.106267	AT3G21580
GO:0009266	response to temperature stimulus	5	2218	11	20872	0.00318209	AT2G18950	AT3G29320	AT3G61190	AT4G32770	AT5G10140
GO:0009269	response to desiccation	2	2218	14	20872	0.266988	AT1G32640	AT2G33380
GO:0009295	nucleoid	10	2218	25	20872	0.000110015	AT1G14410	AT1G65260	AT1G74850	AT2G34640	AT2G46820	AT3G04260	AT3G09210	AT3G46780	AT4G20360	AT5G65220
GO:0009306	protein secretion	3	2218	13	20872	0.11159	AT2G18710	AT4G14870	AT5G28750
GO:0009317	acetyl-CoA carboxylase complex	1	2218	1	20872	0.106267	AT2G38040
GO:0009331	glycerol-3-phosphate dehydrogenase complex	2	2218	4	20872	0.0541088	AT2G41540	AT5G40610
GO:0009341	beta-galactosidase complex	3	2218	22	20872	0.218727	AT4G36360	AT5G01075	AT5G56870
GO:0009346	citrate lyase complex	5	2218	5	20872	1.3497e-05	AT1G09430	AT1G10670	AT1G60810	AT3G06650	AT5G49460
GO:0009374	biotin binding	2	2218	2	20872	0.0112881	AT5G15530	AT5G16390
GO:0009396	folic acid and derivative biosynthetic process	1	2218	6	20872	0.363637	AT1G76730
GO:0009407	toxin catabolic process	5	2218	41	20872	0.178083	AT1G10360	AT1G59700	AT1G78370	AT2G29450	AT3G62760
GO:0009408	response to heat	15	2218	99	20872	0.0426341	AT1G05850	AT1G08550	AT1G48050	AT1G54050	AT1G74310	AT2G22240	AT2G26150	AT2G29500	AT2G46240	AT3G24500	AT3G61190	AT5G12020	AT5G37770	AT5G49910	AT5G67030
GO:0009409	response to cold	38	2218	185	20872	2.85905e-05	AT1G01120	AT1G02270	AT1G03680	AT1G09340	AT1G23740	AT1G31812	AT1G32060	AT1G35680	AT1G42970	AT1G55490	AT1G62820	AT2G26250	AT2G26640	AT2G33800	AT2G37220	AT2G39730	AT3G11410	AT3G11630	AT3G12780	AT3G14210	AT3G23700	AT3G26650	AT3G45640	AT3G53990	AT3G54050	AT3G61190	AT4G09650	AT4G25490	AT4G31990	AT4G34150	AT4G37930	AT5G04530	AT5G06290	AT5G20720	AT5G23860	AT5G37770	AT5G54770	AT5G61410
GO:0009411	response to UV	3	2218	17	20872	0.169331	AT1G20340	AT1G51680	AT5G63310
GO:0009413	response to flooding	1	2218	2	20872	0.189957	AT2G41540
GO:0009414	response to water deprivation	20	2218	129	20872	0.0228159	AT1G05850	AT1G54160	AT1G58440	AT2G05620	AT2G30580	AT3G11410	AT3G15500	AT3G19290	AT3G24500	AT3G29320	AT3G63520	AT4G00430	AT4G02200	AT4G08920	AT4G25490	AT4G27410	AT5G11270	AT5G59220	AT5G59310	AT5G67030
GO:0009416	response to light stimulus	21	2218	108	20872	0.0024622	AT1G01120	AT1G20090	AT1G42970	AT1G58290	AT1G60950	AT2G26250	AT2G26640	AT2G39730	AT3G06850	AT3G13450	AT3G15570	AT3G26650	AT3G51480	AT4G01900	AT4G25050	AT4G27430	AT4G34250	AT5G04530	AT5G47800	AT5G63570	AT5G66560
GO:0009423	chorismate biosynthetic process	1	2218	2	20872	0.189957	AT4G33510
GO:0009432	SOS response	1	2218	2	20872	0.189957	AT1G79050
GO:0009496	plastoquinol-plastocyanin reductase activity	1	2218	1	20872	0.106267	AT2G26500
GO:0009505	plant-type cell wall	34	2218	235	20872	0.0138288	AT1G04980	AT1G09750	AT1G21670	AT1G23200	AT1G67830	AT2G01210	AT2G01820	AT2G27680	AT2G42800	AT2G43050	AT2G45470	AT3G10740	AT3G14067	AT3G18080	AT3G26720	AT3G52960	AT3G54400	AT3G55260	AT4G22010	AT4G33220	AT5G07030	AT5G09760	AT5G13980	AT5G17770	AT5G19730	AT5G34940	AT5G42100	AT5G47500	AT5G49180	AT5G49190	AT5G49360	AT5G50750	AT5G51490	AT5G56590
GO:0009506	plasmodesma	4	2218	15	20872	0.050552	AT1G18650	AT2G33330	AT5G08000	AT5G42100
GO:0009507	chloroplast	696	2218	2380	20872	1.20131e-163	AT1G01080	AT1G01090	AT1G01250	AT1G01790	AT1G02170	AT1G02280	AT1G02560	AT1G03130	AT1G03475	AT1G03600	AT1G03630	AT1G03680	AT1G04420	AT1G04620	AT1G04760	AT1G05140	AT1G05190	AT1G05385	AT1G06430	AT1G06680	AT1G06950	AT1G07040	AT1G07320	AT1G07700	AT1G08380	AT1G08520	AT1G08540	AT1G08550	AT1G09130	AT1G09340	AT1G09420	AT1G10960	AT1G10970	AT1G11430	AT1G11790	AT1G11860	AT1G12230	AT1G12250	AT1G12330	AT1G12410	AT1G12800	AT1G12900	AT1G14030
GO:0009508	plastid chromosome	8	2218	16	20872	8.44848e-05	AT1G14410	AT1G65260	AT1G74850	AT2G34640	AT2G46820	AT3G04260	AT3G09210	AT3G46780
GO:0009512	cytochrome b6f complex	1	2218	1	20872	0.106267	AT4G03280
GO:0009513	etioplast	1	2218	2	20872	0.189957	AT4G36810
GO:0009517	PSII associated light-harvesting complex II	3	2218	3	20872	0.00119858	AT1G44575	AT1G67080	AT4G10340
GO:0009522	photosystem I	4	2218	4	20872	0.000127215	AT1G08380	AT1G30380	AT1G55670	AT5G64040
GO:0009523	photosystem II	2	2218	2	20872	0.0112881	AT1G67740	AT1G79040
GO:0009524	phragmoplast	8	2218	37	20872	0.0240883	AT1G08560	AT2G01910	AT3G51300	AT3G60840	AT4G14330	AT5G55230	AT5G62500	AT5G67270
GO:0009526	plastid envelope	2	2218	4	20872	0.0541088	AT1G58200	AT3G24590
GO:0009527	plastid outer membrane	2	2218	6	20872	0.108067	AT2G20890	AT4G16160
GO:0009528	plastid inner membrane	1	2218	1	20872	0.106267	AT2G20890
GO:0009532	plastid stroma	9	2218	16	20872	8.90039e-06	AT1G02560	AT1G09130	AT1G49970	AT1G66670	AT2G20890	AT4G12060	AT4G25370	AT5G49910	AT5G50920
GO:0009533	chloroplast stromal thylakoid	5	2218	5	20872	1.3497e-05	AT1G67740	AT2G47940	AT3G26060	AT4G10340	AT5G23120
GO:0009534	chloroplast thylakoid	11	2218	12	20872	2.04809e-10	AT1G02560	AT1G06680	AT1G12410	AT1G49970	AT1G65260	AT1G66670	AT2G05620	AT2G20890	AT2G45770	AT3G27925	AT4G37200
GO:0009535	chloroplast thylakoid membrane	174	2218	241	20872	2.9588e-115	AT1G03130	AT1G03600	AT1G03630	AT1G06430	AT1G06680	AT1G07320	AT1G12250	AT1G14345	AT1G18170	AT1G18730	AT1G20020	AT1G22700	AT1G29395	AT1G30380	AT1G31330	AT1G32060	AT1G42960	AT1G42970	AT1G44575	AT1G45474	AT1G50250	AT1G51110	AT1G52220	AT1G52230	AT1G54500	AT1G54780	AT1G55480	AT1G55670	AT1G61520	AT1G64510	AT1G65260	AT1G67740	AT1G68590	AT1G71480	AT1G71500	AT1G74470	AT1G74730	AT1G74880	AT1G75690	AT1G76450	AT1G77490	AT1G79040	AT2G01110
GO:0009536	plastid	25	2218	130	20872	0.00129225	AT1G01090	AT1G03475	AT1G05140	AT1G32200	AT1G32500	AT1G42960	AT1G74960	AT1G77590	AT1G79460	AT2G01910	AT2G02500	AT2G29630	AT2G32480	AT2G43750	AT2G48070	AT3G29200	AT3G29320	AT3G49560	AT3G63170	AT4G00370	AT4G24620	AT4G31990	AT5G23890	AT5G50370	AT5G61670
GO:0009538	photosystem I reaction center	8	2218	8	20872	1.60795e-08	AT1G03130	AT1G31330	AT1G52230	AT2G20260	AT3G16140	AT4G02770	AT4G12800	AT4G28750
GO:0009539	photosystem II reaction center	1	2218	1	20872	0.106267	AT4G28660
GO:0009540	zeaxanthin epoxidase activity	1	2218	1	20872	0.106267	AT5G67030
GO:0009543	chloroplast thylakoid lumen	46	2218	68	20872	3.81937e-29	AT1G03600	AT1G06680	AT1G08550	AT1G12250	AT1G20340	AT1G20810	AT1G33780	AT1G54780	AT1G76100	AT1G76450	AT1G77090	AT2G23670	AT2G26340	AT2G30790	AT2G39470	AT2G43560	AT2G44920	AT3G01480	AT3G10060	AT3G15520	AT3G21055	AT3G27925	AT3G29240	AT3G50820	AT3G53560	AT3G55330	AT3G56140	AT3G56650	AT3G60370	AT4G02530	AT4G05180	AT4G09010	AT4G15510	AT4G17740	AT4G18370	AT4G21280	AT4G24930	AT5G11450	AT5G13120	AT5G13410	AT5G23120	AT5G45680	AT5G52970
GO:0009544	chloroplast ATP synthase complex	2	2218	2	20872	0.0112881	AT1G15700	AT4G04640
GO:0009547	plastid ribosome	1	2218	1	20872	0.106267	AT1G07320
GO:0009553	embryo sac development	4	2218	27	20872	0.169	AT1G72970	AT5G07180	AT5G44700	AT5G62230
GO:0009570	chloroplast stroma	194	2218	351	20872	1.34095e-96	AT1G01080	AT1G02560	AT1G03475	AT1G03680	AT1G04420	AT1G05190	AT1G06680	AT1G07320	AT1G07700	AT1G09130	AT1G09340	AT1G10500	AT1G10960	AT1G11430	AT1G12410	AT1G12900	AT1G14030	AT1G15140	AT1G16080	AT1G17160	AT1G17650	AT1G20020	AT1G20340	AT1G23740	AT1G24360	AT1G31190	AT1G31230	AT1G32060	AT1G32200	AT1G32990	AT1G35420	AT1G35680	AT1G36390	AT1G42970	AT1G48520	AT1G49970	AT1G50320	AT1G50900	AT1G53520	AT1G53670	AT1G55480	AT1G55490	AT1G56190
GO:0009574	preprophase band	3	2218	10	20872	0.0655675	AT2G01910	AT3G60840	AT5G55230
GO:0009579	thylakoid	126	2218	167	20872	2.00148e-87	AT1G02560	AT1G03130	AT1G03600	AT1G03680	AT1G06430	AT1G06680	AT1G07320	AT1G08380	AT1G09130	AT1G12250	AT1G15140	AT1G20020	AT1G20340	AT1G23740	AT1G30380	AT1G31330	AT1G32060	AT1G32220	AT1G44575	AT1G52230	AT1G54780	AT1G55670	AT1G56190	AT1G61520	AT1G64510	AT1G68590	AT1G76100	AT1G76450	AT1G77090	AT1G77490	AT1G78630	AT1G79040	AT2G05990	AT2G20260	AT2G21330	AT2G23670	AT2G30790	AT2G30950	AT2G33800	AT2G35410	AT2G35490	AT2G37220	AT2G37660
GO:0009585	red, far-red light phototransduction	2	2218	14	20872	0.266988	AT2G26670	AT5G63310
GO:0009605	response to external stimulus	1	2218	2	20872	0.189957	AT4G11280
GO:0009612	response to mechanical stimulus	2	2218	8	20872	0.161153	AT4G11280	AT5G37770
GO:0009624	response to nematode	7	2218	52	20872	0.130609	AT1G02800	AT2G39010	AT2G40460	AT3G03090	AT5G04770	AT5G14940	AT5G64290
GO:0009625	response to insect	1	2218	7	20872	0.379167	AT3G14210
GO:0009626	plant-type hypersensitive response	4	2218	27	20872	0.169	AT4G37000	AT4G37930	AT5G15410	AT5G54250
GO:0009628	response to abiotic stimulus	1	2218	8	20872	0.38729	AT2G31320
GO:0009631	cold acclimation	2	2218	18	20872	0.286422	AT1G29395	AT4G25490
GO:0009636	response to toxin	1	2218	4	20872	0.303484	AT4G37270
GO:0009637	response to blue light	11	2218	26	20872	2.75415e-05	AT1G08540	AT1G19150	AT2G40100	AT3G08940	AT3G27690	AT3G45780	AT3G54890	AT4G08920	AT4G10340	AT5G01530	AT5G24120
GO:0009642	response to light intensity	2	2218	6	20872	0.108067	AT3G62030	AT4G37270
GO:0009644	response to high light intensity	11	2218	35	20872	0.000543133	AT1G54050	AT1G74310	AT2G05620	AT2G22240	AT2G26150	AT2G29500	AT2G46240	AT2G47450	AT4G32770	AT4G34190	AT5G02120
GO:0009646	response to absence of light	2	2218	10	20872	0.206899	AT2G43400	AT5G37770
GO:0009652	thigmotropism	3	2218	4	20872	0.00428546	AT1G31930	AT5G62500	AT5G67270
GO:0009654	oxygen evolving complex	9	2218	12	20872	2.67836e-07	AT1G06680	AT2G30790	AT2G39470	AT3G50820	AT3G55330	AT4G05180	AT4G15510	AT4G21280	AT5G66570
GO:0009657	plastid organization	4	2218	10	20872	0.0136291	AT1G58200	AT3G17040	AT5G23120	AT5G36170
GO:0009658	chloroplast organization	11	2218	36	20872	0.000699272	AT1G06950	AT1G09340	AT1G12410	AT1G62750	AT2G20570	AT3G08010	AT3G62910	AT5G44190	AT5G49940	AT5G50920	AT5G64050
GO:0009661	chromoplast organization	1	2218	1	20872	0.106267	AT5G61670
GO:0009670	triose-phosphate transmembrane transporter activity	1	2218	2	20872	0.189957	AT5G46110
GO:0009673	low affinity phosphate transmembrane transporter activity	1	2218	1	20872	0.106267	AT3G26570
GO:0009684	indoleacetic acid biosynthetic process	1	2218	7	20872	0.379167	AT1G08980
GO:0009686	gibberellin biosynthetic process	4	2218	19	20872	0.0916285	AT1G05160	AT1G79460	AT5G07200	AT5G51810
GO:0009688	abscisic acid biosynthetic process	3	2218	11	20872	0.0805832	AT1G67080	AT3G24220	AT5G67030
GO:0009696	salicylic acid metabolic process	1	2218	4	20872	0.303484	AT2G23580
GO:0009698	phenylpropanoid metabolic process	2	2218	10	20872	0.206899	AT1G51680	AT2G22990
GO:0009704	de-etiolation	1	2218	5	20872	0.339053	AT3G08010
GO:0009706	chloroplast inner membrane	11	2218	30	20872	0.000124457	AT1G32080	AT1G42960	AT1G44446	AT3G44880	AT3G51140	AT3G56940	AT3G61870	AT3G63410	AT4G32770	AT5G13630	AT5G13720
GO:0009707	chloroplast outer membrane	8	2218	22	20872	0.00107184	AT1G02280	AT3G06510	AT3G11670	AT3G19720	AT3G25690	AT3G52230	AT3G63160	AT5G51020
GO:0009718	anthocyanin biosynthetic process	2	2218	9	20872	0.18519	AT4G01900	AT4G27430
GO:0009723	response to ethylene stimulus	11	2218	93	20872	0.118964	AT1G01060	AT1G06180	AT1G31930	AT2G26070	AT2G31180	AT2G46830	AT3G24500	AT3G50060	AT4G11280	AT5G47390	AT5G64900
GO:0009725	response to hormone stimulus	3	2218	7	20872	0.0267795	AT1G34310	AT3G61830	AT5G20270
GO:0009737	response to abscisic acid stimulus	25	2218	202	20872	0.0623934	AT1G01060	AT1G06180	AT1G29395	AT1G31930	AT1G32640	AT1G80080	AT2G31320	AT2G33380	AT2G37220	AT2G46830	AT3G11410	AT3G12560	AT3G19290	AT3G24500	AT3G50060	AT3G62030	AT4G25000	AT4G27410	AT4G38970	AT5G02240	AT5G11270	AT5G37770	AT5G47390	AT5G59220	AT5G59310
GO:0009739	response to gibberellin stimulus	12	2218	96	20872	0.103439	AT1G01060	AT1G06180	AT1G49010	AT2G37630	AT2G45900	AT2G46830	AT3G50060	AT3G58070	AT4G25000	AT5G47390	AT5G51810	AT5G59845
GO:0009741	response to brassinosteroid stimulus	2	2218	16	20872	0.281235	AT3G16570	AT5G04240
GO:0009744	response to sucrose stimulus	9	2218	36	20872	0.00779583	AT1G31930	AT1G42970	AT3G06850	AT3G13450	AT3G26650	AT3G54320	AT4G01900	AT4G34590	AT5G20270
GO:0009750	response to fructose stimulus	1	2218	8	20872	0.38729	AT1G31930
GO:0009753	response to jasmonic acid stimulus	13	2218	111	20872	0.109708	AT1G01060	AT1G06180	AT1G19180	AT1G49010	AT1G74950	AT2G31180	AT2G37630	AT2G46830	AT3G50060	AT4G11280	AT5G47390	AT5G55120	AT5G64900
GO:0009755	hormone-mediated signaling	1	2218	4	20872	0.303484	AT1G76540
GO:0009759	indole glucosinolate biosynthetic process	1	2218	6	20872	0.363637	AT1G32640
GO:0009765	photosynthesis, light harvesting	4	2218	5	20872	0.000568592	AT1G61520	AT3G47470	AT5G47110	AT5G57030
GO:0009767	photosynthetic electron transport chain	1	2218	2	20872	0.189957	AT1G60950
GO:0009768	photosynthesis, light harvesting in photosystem I	3	2218	3	20872	0.00119858	AT1G08380	AT1G45474	AT3G54890
GO:0009772	photosynthetic electron transport in photosystem II	4	2218	4	20872	0.000127215	AT1G60600	AT2G45770	AT4G04640	AT4G09650
GO:0009773	photosynthetic electron transport in photosystem I	10	2218	14	20872	1.15391e-07	AT1G18730	AT1G55670	AT2G01590	AT2G05620	AT2G46820	AT3G16250	AT4G09650	AT4G11960	AT4G22890	AT5G64040
GO:0009775	photosynthetic electron transport in cytochrome b6/f	1	2218	1	20872	0.106267	AT4G03280
GO:0009780	photosynthetic NADP+ reduction	1	2218	1	20872	0.106267	AT1G55670
GO:0009782	photosystem I antenna complex	1	2218	1	20872	0.106267	AT1G45474
GO:0009783	photosystem II antenna complex	1	2218	1	20872	0.106267	AT4G10340
GO:0009785	blue light signaling pathway	1	2218	7	20872	0.379167	AT4G08920
GO:0009790	embryonic development	4	2218	35	20872	0.205312	AT1G67730	AT3G54720	AT4G20140	AT5G44700
GO:0009793	embryonic development ending in seed dormancy	33	2218	279	20872	0.0603503	AT1G05190	AT1G21970	AT1G27080	AT1G30610	AT1G32500	AT1G34430	AT1G36160	AT1G75350	AT1G78630	AT2G18650	AT2G21650	AT2G34870	AT2G37920	AT3G12670	AT3G18390	AT3G26790	AT3G50790	AT3G52940	AT4G04350	AT4G23570	AT4G29060	AT4G34620	AT5G05950	AT5G07190	AT5G07500	AT5G22640	AT5G23940	AT5G24400	AT5G42190	AT5G45800	AT5G49820	AT5G57930	AT5G61410
GO:0009809	lignin biosynthetic process	7	2218	29	20872	0.0201212	AT1G05850	AT1G09500	AT1G16490	AT1G76470	AT3G19450	AT4G30470	AT5G48100
GO:0009813	flavonoid biosynthetic process	3	2218	27	20872	0.236918	AT1G53520	AT3G63170	AT5G48100
GO:0009816	defense response to bacterium, incompatible interaction	3	2218	24	20872	0.229634	AT2G27040	AT3G44880	AT4G35450
GO:0009821	alkaloid biosynthetic process	3	2218	12	20872	0.096036	AT1G35190	AT2G41290	AT3G51420
GO:0009824	adenylate dimethylallyltransferase activity	1	2218	5	20872	0.339053	AT1G25410
GO:0009827	plant-type cell wall modification	1	2218	5	20872	0.339053	AT5G63800
GO:0009832	plant-type cell wall biogenesis	4	2218	23	20872	0.133609	AT2G21770	AT2G25540	AT5G09870	AT5G64740
GO:0009833	primary cell wall biogenesis	2	2218	4	20872	0.0541088	AT4G39350	AT5G64740
GO:0009840	chloroplastic endopeptidase Clp complex	4	2218	7	20872	0.00318034	AT1G02560	AT1G12410	AT1G49970	AT1G66670
GO:0009850	auxin metabolic process	1	2218	7	20872	0.379167	AT3G02875
GO:0009853	photorespiration	4	2218	29	20872	0.182708	AT1G68010	AT1G70580	AT2G13360	AT4G37930
GO:0009867	jasmonic acid mediated signaling pathway	5	2218	24	20872	0.0681037	AT1G19180	AT1G32640	AT2G43710	AT3G15500	AT5G11270
GO:0009882	blue light photoreceptor activity	2	2218	4	20872	0.0541088	AT3G45780	AT4G08920
GO:0009887	organ morphogenesis	2	2218	17	20872	0.284867	AT2G26330	AT3G49780
GO:0009898	internal side of plasma membrane	1	2218	2	20872	0.189957	AT3G45780
GO:0009899	ent-kaurene synthase activity	1	2218	1	20872	0.106267	AT1G79460
GO:0009902	chloroplast relocation	1	2218	3	20872	0.254668	AT3G25690
GO:0009903	chloroplast avoidance movement	1	2218	3	20872	0.254668	AT3G45780
GO:0009904	chloroplast accumulation movement	1	2218	2	20872	0.189957	AT3G45780
GO:0009909	regulation of flower development	3	2218	27	20872	0.236918	AT2G45190	AT3G02380	AT5G15850
GO:0009910	negative regulation of flower development	4	2218	30	20872	0.188424	AT2G20570	AT3G54720	AT5G10140	AT5G44190
GO:0009911	positive regulation of flower development	5	2218	26	20872	0.0842097	AT1G10670	AT1G26260	AT3G03090	AT4G24620	AT5G62000
GO:0009913	epidermal cell differentiation	3	2218	7	20872	0.0267795	AT2G26250	AT4G04890	AT4G21750
GO:0009915	phloem loading	3	2218	3	20872	0.00119858	AT1G22710	AT2G18950	AT4G32770
GO:0009918	sterol delta7 reductase activity	1	2218	1	20872	0.106267	AT1G50430
GO:0009922	fatty acid elongase activity	3	2218	6	20872	0.0171199	AT1G01120	AT3G55360	AT4G34520
GO:0009923	fatty acid elongase complex	2	2218	2	20872	0.0112881	AT3G55360	AT5G10480
GO:0009927	histidine phosphotransfer kinase activity	1	2218	8	20872	0.38729	AT3G06483
GO:0009933	meristem structural organization	2	2218	13	20872	0.256049	AT1G36160	AT2G45190
GO:0009941	chloroplast envelope	184	2218	367	20872	4.46894e-82	AT1G01080	AT1G01090	AT1G01790	AT1G02280	AT1G02560	AT1G03130	AT1G03630	AT1G04420	AT1G05190	AT1G06430	AT1G06680	AT1G06950	AT1G09130	AT1G09340	AT1G11430	AT1G11860	AT1G12410	AT1G12900	AT1G15140	AT1G16080	AT1G16720	AT1G17220	AT1G23740	AT1G24360	AT1G30120	AT1G31330	AT1G32060	AT1G32080	AT1G32990	AT1G34430	AT1G35680	AT1G42960	AT1G42970	AT1G48350	AT1G52510	AT1G55480	AT1G55490	AT1G55670	AT1G60690	AT1G62750	AT1G65260	AT1G66670	AT1G67080
GO:0009944	polarity specification of adaxial/abaxial axis	3	2218	16	20872	0.156019	AT1G32240	AT2G37630	AT2G45190
GO:0009946	proximal/distal axis specification	1	2218	1	20872	0.106267	AT2G37630
GO:0009957	epidermal cell fate specification	3	2218	4	20872	0.00428546	AT1G63650	AT1G79840	AT5G24520
GO:0009958	positive gravitropism	3	2218	13	20872	0.11159	AT2G34650	AT5G50375	AT5G62500
GO:0009963	positive regulation of flavonoid biosynthetic process	1	2218	5	20872	0.339053	AT1G32640
GO:0009964	negative regulation of flavonoid biosynthetic process	1	2218	1	20872	0.106267	AT1G61720
GO:0009965	leaf morphogenesis	5	2218	38	20872	0.167063	AT1G30210	AT1G53230	AT2G23760	AT2G26330	AT2G37630
GO:0009969	xyloglucan biosynthetic process	1	2218	5	20872	0.339053	AT4G02500
GO:0009972	cytidine deamination	1	2218	8	20872	0.38729	AT2G19570
GO:0009976	tocopherol cyclase activity	1	2218	1	20872	0.106267	AT4G32770
GO:0009977	proton motive force dependent protein transmembrane transporter activity	1	2218	2	20872	0.189957	AT2G01110
GO:0009986	cell surface	1	2218	8	20872	0.38729	AT2G34650
GO:0010005	cortical microtubule, transverse to long axis	3	2218	8	20872	0.0382985	AT5G55230	AT5G62500	AT5G64740
GO:0010007	magnesium chelatase complex	4	2218	4	20872	0.000127215	AT1G08520	AT4G18480	AT5G13630	AT5G45930
GO:0010015	root morphogenesis	2	2218	6	20872	0.108067	AT1G31930	AT3G04630
GO:0010019	chloroplast-nucleus signaling pathway	2	2218	3	20872	0.0302685	AT2G26670	AT3G59400
GO:0010020	chloroplast fission	2	2218	10	20872	0.206899	AT1G69390	AT3G19720
GO:0010021	amylopectin biosynthetic process	1	2218	5	20872	0.339053	AT5G03650
GO:0010022	meristem determinacy	1	2218	3	20872	0.254668	AT4G28190
GO:0010024	phytochromobilin biosynthetic process	1	2218	3	20872	0.254668	AT2G26670
GO:0010025	wax biosynthetic process	5	2218	13	20872	0.00708339	AT1G01120	AT1G10670	AT1G49430	AT2G47240	AT3G55360
GO:0010026	trichome differentiation	3	2218	16	20872	0.156019	AT3G58070	AT5G24520	AT5G55480
GO:0010027	thylakoid membrane organization	7	2218	16	20872	0.000633319	AT1G32500	AT2G01110	AT2G07050	AT2G20890	AT2G30950	AT2G45770	AT3G24590
GO:0010028	xanthophyll cycle	1	2218	1	20872	0.106267	AT1G08550
GO:0010031	circumnutation	1	2218	4	20872	0.303484	AT3G04630
GO:0010038	response to metal ion	1	2218	4	20872	0.303484	AT5G37770
GO:0010039	response to iron ion	1	2218	7	20872	0.379167	AT2G40300
GO:0010044	response to aluminum ion	1	2218	5	20872	0.339053	AT5G19140
GO:0010047	fruit dehiscence	1	2218	7	20872	0.379167	AT5G62000
GO:0010050	vegetative phase change	1	2218	6	20872	0.363637	AT1G69440
GO:0010062	negative regulation of trichoblast fate specification	1	2218	1	20872	0.106267	AT1G79840
GO:0010075	regulation of meristem growth	3	2218	12	20872	0.096036	AT2G26670	AT4G08920	AT5G03150
GO:0010080	regulation of floral meristem growth	1	2218	1	20872	0.106267	AT4G28190
GO:0010081	regulation of inflorescence meristem growth	1	2218	1	20872	0.106267	AT4G28190
GO:0010089	xylem histogenesis	3	2218	11	20872	0.0805832	AT1G62990	AT4G00220	AT5G64530
GO:0010098	suspensor development	1	2218	3	20872	0.254668	AT1G27080
GO:0010100	negative regulation of photomorphogenesis	1	2218	9	20872	0.389404	AT1G69935
GO:0010103	stomatal complex morphogenesis	4	2218	7	20872	0.00318034	AT1G80080	AT2G26330	AT5G07180	AT5G62230
GO:0010114	response to red light	12	2218	40	20872	0.000492321	AT1G08540	AT1G19150	AT2G40100	AT3G08940	AT3G24220	AT3G27690	AT3G54890	AT4G10340	AT4G14690	AT5G01530	AT5G24120	AT5G67030
GO:0010116	positive regulation of abscisic acid biosynthetic process	1	2218	2	20872	0.189957	AT3G26790
GO:0010117	photoprotection	1	2218	2	20872	0.189957	AT1G67080
GO:0010119	regulation of stomatal movement	4	2218	23	20872	0.133609	AT1G20090	AT3G11410	AT3G45780	AT5G55630
GO:0010120	camalexin biosynthetic process	1	2218	9	20872	0.389404	AT3G45640
GO:0010136	ureide catabolic process	2	2218	2	20872	0.0112881	AT4G04955	AT4G20070
GO:0010143	cutin biosynthetic process	2	2218	5	20872	0.0806048	AT1G49430	AT2G47240
GO:0010149	senescence	1	2218	8	20872	0.38729	AT1G66330
GO:0010154	fruit development	3	2218	20	20872	0.20269	AT2G45190	AT3G44880	AT4G00180
GO:0010155	regulation of proton transport	1	2218	2	20872	0.189957	AT3G45780
GO:0010158	abaxial cell fate specification	2	2218	6	20872	0.108067	AT2G45190	AT4G00180
GO:0010159	specification of organ position	1	2218	1	20872	0.106267	AT2G45190
GO:0010176	homogentisate phytyltransferase activity	1	2218	1	20872	0.106267	AT2G18950
GO:0010187	negative regulation of seed germination	1	2218	8	20872	0.38729	AT1G62750
GO:0010189	vitamin E biosynthetic process	5	2218	7	20872	0.000226505	AT2G18950	AT3G63410	AT4G32770	AT5G04490	AT5G53970
GO:0010190	cytochrome b6f complex assembly	2	2218	5	20872	0.0806048	AT3G26710	AT4G37200
GO:0010196	nonphotochemical quenching	3	2218	3	20872	0.00119858	AT1G44575	AT4G03280	AT4G10340
GO:0010199	organ boundary specification between lateral organs and the meristem	2	2218	4	20872	0.0541088	AT2G46020	AT4G00220
GO:0010200	response to chitin	13	2218	112	20872	0.110932	AT1G20823	AT1G32640	AT1G75490	AT2G26150	AT2G44840	AT3G45640	AT3G46620	AT3G49530	AT3G50060	AT3G55980	AT4G34410	AT4G35480	AT5G46910
GO:0010205	photoinhibition	3	2218	6	20872	0.0171199	AT2G30950	AT3G50820	AT5G66570
GO:0010206	photosystem II repair	4	2218	5	20872	0.000568592	AT1G50250	AT2G47940	AT3G27925	AT4G18370
GO:0010207	photosystem II assembly	7	2218	8	20872	1.08529e-06	AT1G16720	AT2G20890	AT3G01480	AT3G50820	AT3G60370	AT5G51545	AT5G66570
GO:0010210	IAA-Phe conjugate hydrolase activity	1	2218	1	20872	0.106267	AT3G02875
GO:0010211	IAA-Leu conjugate hydrolase activity	1	2218	1	20872	0.106267	AT3G02875
GO:0010214	seed coat development	2	2218	7	20872	0.135227	AT3G20210	AT5G49360
GO:0010215	cellulose microfibril organization	1	2218	4	20872	0.303484	AT5G47820
GO:0010216	maintenance of DNA methylation	1	2218	6	20872	0.363637	AT3G43920
GO:0010218	response to far red light	9	2218	34	20872	0.00543456	AT1G19150	AT2G40100	AT3G08940	AT3G27690	AT3G54890	AT4G10340	AT4G14690	AT5G01530	AT5G24120
GO:0010229	inflorescence development	1	2218	7	20872	0.379167	AT1G62750
GO:0010234	tapetal cell fate specification	1	2218	1	20872	0.106267	AT5G07280
GO:0010236	plastoquinone biosynthetic process	2	2218	3	20872	0.0302685	AT1G60600	AT3G63410
GO:0010240	plastid pyruvate dehydrogenase complex	1	2218	1	20872	0.106267	AT1G30120
GO:0010242	oxygen evolving activity	2	2218	2	20872	0.0112881	AT3G50820	AT5G66570
GO:0010243	response to organic nitrogen	1	2218	1	20872	0.106267	AT2G46830
GO:0010244	response to low fluence blue light stimulus by blue low-fluence system	1	2218	4	20872	0.303484	AT2G27820
GO:0010258	NADH dehydrogenase complex (plastoquinone) assembly	1	2218	2	20872	0.189957	AT1G74880
GO:0010262	somatic embryogenesis	2	2218	4	20872	0.0541088	AT1G21970	AT3G26790
GO:0010264	myo-inositol hexakisphosphate biosynthetic process	3	2218	4	20872	0.00428546	AT2G22240	AT4G39800	AT5G42810
GO:0010266	response to vitamin B1	1	2218	2	20872	0.189957	AT2G29630
GO:0010267	RNA interference, production of ta-siRNAs	2	2218	11	20872	0.226016	AT1G69440	AT3G43920
GO:0010270	photosystem II oxygen evolving complex assembly	1	2218	2	20872	0.189957	AT1G79040
GO:0010276	phytol kinase activity	1	2218	1	20872	0.106267	AT5G04490
GO:0010277	chlorophyllide a oxygenase activity	1	2218	1	20872	0.106267	AT1G44446
GO:0010287	plastoglobule	34	2218	47	20872	2.09763e-23	AT1G09340	AT1G12410	AT1G26090	AT1G28150	AT1G31330	AT1G32220	AT1G52230	AT1G61520	AT1G71810	AT1G78140	AT2G20260	AT2G21330	AT2G34460	AT2G35490	AT2G39730	AT2G42130	AT2G46910	AT3G23400	AT3G26060	AT3G47470	AT3G50820	AT3G54890	AT3G58010	AT3G63140	AT4G01150	AT4G02770	AT4G09650	AT4G10340	AT4G12800	AT4G28750	AT4G32770	AT4G38970	AT5G01530	AT5G66570
GO:0010291	carotene beta-ring hydroxylase activity	1	2218	3	20872	0.254668	AT4G25700
GO:0010302	2-oxoglutarate-dependent dioxygenase activity	2	2218	6	20872	0.108067	AT1G04380	AT1G28030
GO:0010303	limit dextrinase activity	1	2218	1	20872	0.106267	AT5G04360
GO:0010304	PSII associated light-harvesting complex II catabolic process	4	2218	6	20872	0.00152479	AT1G06430	AT1G50250	AT2G30950	AT5G42270
GO:0010307	acetylglutamate kinase regulator activity	1	2218	1	20872	0.106267	AT4G01900
GO:0010317	pyrophosphate-dependent phosphofructokinase complex, alpha-subunit complex	1	2218	2	20872	0.189957	AT1G76550
GO:0010319	stromule	19	2218	31	20872	1.09699e-11	AT1G03680	AT1G09340	AT1G23740	AT1G32060	AT1G42970	AT1G55490	AT2G20890	AT2G37220	AT2G39730	AT3G11630	AT3G12780	AT3G26650	AT3G54050	AT4G09650	AT4G31990	AT4G37930	AT5G06290	AT5G54770	AT5G61410
GO:0010330	cellulose synthase complex	1	2218	1	20872	0.106267	AT5G64740
GO:0010337	regulation of salicylic acid metabolic process	1	2218	5	20872	0.339053	AT1G05850
GO:0010338	leaf formation	1	2218	3	20872	0.254668	AT2G37630
GO:0010341	gibberellin carboxyl-O-methyltransferase activity	1	2218	2	20872	0.189957	AT5G56300
GO:0010343	singlet oxygen-mediated programmed cell death	1	2218	1	20872	0.106267	AT4G08920
GO:0010344	seed oilbody biogenesis	1	2218	4	20872	0.303484	AT4G25140
GO:0010349	L-galactose dehydrogenase activity	1	2218	1	20872	0.106267	AT4G33670
GO:0010353	response to trehalose stimulus	1	2218	3	20872	0.254668	AT5G16150
GO:0010362	negative regulation of anion channel activity by blue light	1	2218	2	20872	0.189957	AT3G45780
GO:0010369	chromocenter	1	2218	2	20872	0.189957	AT5G59800
GO:0010373	negative regulation of gibberellin biosynthetic process	1	2218	1	20872	0.106267	AT3G26790
GO:0010374	stomatal complex development	1	2218	7	20872	0.379167	AT3G45640
GO:0010375	stomatal complex patterning	1	2218	6	20872	0.363637	AT3G45640
GO:0010380	regulation of chlorophyll biosynthetic process	4	2218	9	20872	0.00914831	AT2G20570	AT4G14690	AT5G44190	AT5G50920
GO:0010389	regulation of G2/M transition of mitotic cell cycle	1	2218	3	20872	0.254668	AT1G76540
GO:0010417	glucuronoxylan biosynthetic process	1	2218	8	20872	0.38729	AT5G22940
GO:0010428	methyl-CpNpG binding	1	2218	3	20872	0.254668	AT2G22740
GO:0010429	methyl-CpNpN binding	1	2218	3	20872	0.254668	AT2G22740
GO:0010430	fatty acid omega-oxidation	1	2218	1	20872	0.106267	AT1G72970
GO:0010442	guard cell morphogenesis	1	2218	2	20872	0.189957	AT5G55480
GO:0010475	galactose-1-phosphate guanylyltransferase (GDP) activity	1	2218	2	20872	0.189957	AT5G55120
GO:0010477	response to sulfur dioxide	1	2218	1	20872	0.106267	AT3G01910
GO:0010497	plasmodesmata-mediated intercellular transport	1	2218	5	20872	0.339053	AT2G33330
GO:0010555	response to mannitol stimulus	2	2218	3	20872	0.0302685	AT1G31930	AT3G62030
GO:0010582	floral meristem determinacy	1	2218	6	20872	0.363637	AT4G28190
GO:0010583	response to cyclopentenone	8	2218	34	20872	0.0158574	AT1G08560	AT1G76540	AT2G23130	AT3G11700	AT3G62110	AT5G09870	AT5G23860	AT5G64740
GO:0010598	NAD(P)H dehydrogenase complex (plastoquinone)	4	2218	9	20872	0.00914831	AT1G18730	AT1G74880	AT2G01590	AT3G16250
GO:0010599	RNA interference, production of lsiRNA	1	2218	3	20872	0.254668	AT1G69440
GO:0010617	circadian regulation of calcium ion oscillation	1	2218	3	20872	0.254668	AT4G08920
GO:0012501	programmed cell death	2	2218	10	20872	0.206899	AT3G20210	AT5G64530
GO:0012502	induction of programmed cell death	1	2218	1	20872	0.106267	AT2G46240
GO:0012511	monolayer-surrounded lipid storage body	4	2218	10	20872	0.0136291	AT3G01570	AT3G18570	AT4G25140	AT5G51210
GO:0015030	Cajal body	1	2218	7	20872	0.379167	AT2G27040
GO:0015031	protein transport	12	2218	105	20872	0.117651	AT1G19970	AT2G18710	AT2G44690	AT3G25160	AT3G49560	AT4G16160	AT4G17530	AT4G24920	AT5G03530	AT5G28750	AT5G50460	AT5G60460
GO:0015036	disulfide oxidoreductase activity	2	2218	3	20872	0.0302685	AT3G02000	AT4G28220
GO:0015038	glutathione disulfide oxidoreductase activity	1	2218	1	20872	0.106267	AT3G54900
GO:0015074	DNA integration	1	2218	2	20872	0.189957	AT1G48050
GO:0015078	hydrogen ion transmembrane transporter activity	2	2218	8	20872	0.161153	AT2G31040	AT4G32260
GO:0015079	potassium ion transmembrane transporter activity	4	2218	21	20872	0.113036	AT1G01790	AT1G60160	AT4G04850	AT5G14880
GO:0015087	cobalt ion transmembrane transporter activity	1	2218	1	20872	0.106267	AT3G21580
GO:0015095	magnesium ion transmembrane transporter activity	1	2218	1	20872	0.106267	AT5G22830
GO:0015098	molybdate ion transmembrane transporter activity	1	2218	1	20872	0.106267	AT2G25680
GO:0015144	carbohydrate transmembrane transporter activity	17	2218	75	20872	0.00121277	AT1G09960	AT1G19450	AT1G22710	AT1G30220	AT1G34580	AT1G54730	AT1G71890	AT1G73220	AT1G75220	AT1G79360	AT3G03090	AT3G05150	AT4G02050	AT4G16480	AT5G16150	AT5G27360	AT5G59250
GO:0015171	amino acid transmembrane transporter activity	5	2218	42	20872	0.180673	AT2G39890	AT2G41190	AT5G04770	AT5G14940	AT5G15240
GO:0015193	L-proline transmembrane transporter activity	1	2218	3	20872	0.254668	AT2G39890
GO:0015198	oligopeptide transporter activity	2	2218	15	20872	0.275334	AT4G10770	AT5G41000
GO:0015205	nucleobase transmembrane transporter activity	1	2218	1	20872	0.106267	AT5G03555
GO:0015226	carnitine transporter activity	1	2218	1	20872	0.106267	AT1G73220
GO:0015250	water channel activity	6	2218	28	20872	0.0457667	AT1G17810	AT2G39010	AT3G04090	AT4G00430	AT4G23400	AT5G18290
GO:0015269	calcium-activated potassium channel activity	1	2218	1	20872	0.106267	AT5G55630
GO:0015271	outward rectifier potassium channel activity	1	2218	7	20872	0.379167	AT5G55630
GO:0015297	antiporter activity	6	2218	52	20872	0.167206	AT2G38330	AT3G54900	AT4G22790	AT5G17700	AT5G44050	AT5G46110
GO:0015326	cationic amino acid transmembrane transporter activity	2	2218	13	20872	0.256049	AT1G31830	AT5G04770
GO:0015367	oxoglutarate:malate antiporter activity	1	2218	3	20872	0.254668	AT5G64290
GO:0015386	potassium:hydrogen antiporter activity	2	2218	8	20872	0.161153	AT1G01790	AT4G04850
GO:0015434	cadmium-transporting ATPase activity	1	2218	3	20872	0.254668	AT4G37270
GO:0015450	P-P-bond-hydrolysis-driven protein transmembrane transporter activity	7	2218	40	20872	0.0699836	AT2G18710	AT3G49560	AT4G14870	AT4G16160	AT4G24920	AT5G28750	AT5G50460
GO:0015629	actin cytoskeleton	3	2218	10	20872	0.0655675	AT2G29890	AT5G37770	AT5G56600
GO:0015633	zinc transporting ATPase activity	1	2218	1	20872	0.106267	AT4G37270
GO:0015689	molybdate ion transport	1	2218	1	20872	0.106267	AT2G25680
GO:0015693	magnesium ion transport	1	2218	2	20872	0.189957	AT5G22830
GO:0015711	organic anion transport	1	2218	1	20872	0.106267	AT2G26900
GO:0015717	triose phosphate transport	1	2218	2	20872	0.189957	AT5G46110
GO:0015743	malate transport	1	2218	5	20872	0.339053	AT5G64290
GO:0015755	fructose transport	1	2218	1	20872	0.106267	AT3G03090
GO:0015758	glucose transport	1	2218	1	20872	0.106267	AT3G03090
GO:0015770	sucrose transport	1	2218	6	20872	0.363637	AT1G09960
GO:0015824	proline transport	1	2218	3	20872	0.254668	AT2G39890
GO:0015923	mannosidase activity	2	2218	3	20872	0.0302685	AT3G26720	AT5G13980
GO:0015927	trehalase activity	1	2218	1	20872	0.106267	AT4G24040
GO:0015929	hexosaminidase activity	1	2218	3	20872	0.254668	AT3G55260
GO:0015931	nucleobase, nucleoside, nucleotide and nucleic acid transport	1	2218	1	20872	0.106267	AT5G03555
GO:0015935	small ribosomal subunit	2	2218	11	20872	0.226016	AT3G13120	AT5G14320
GO:0015940	pantothenate biosynthetic process	1	2218	3	20872	0.254668	AT2G46110
GO:0015976	carbon utilization	2	2218	6	20872	0.108067	AT1G58180	AT4G33580
GO:0015979	photosynthesis	34	2218	44	20872	5.15835e-25	AT1G03130	AT1G19150	AT1G30380	AT1G31330	AT1G45474	AT1G52230	AT1G55670	AT1G61520	AT1G67740	AT1G77090	AT1G79040	AT2G20260	AT2G30790	AT2G39470	AT2G40100	AT2G40300	AT3G16140	AT3G27690	AT3G47470	AT3G54890	AT3G55330	AT3G56940	AT4G02770	AT4G09650	AT4G10340	AT4G11960	AT4G12800	AT4G15510	AT4G22890	AT4G28660	AT5G01530	AT5G08410	AT5G11450	AT5G23440
GO:0015986	ATP synthesis coupled proton transport	4	2218	26	20872	0.16107	AT1G15700	AT2G31040	AT4G00895	AT4G04640
GO:0015994	chlorophyll metabolic process	3	2218	4	20872	0.00428546	AT1G08550	AT3G01910	AT4G32770
GO:0015995	chlorophyll biosynthetic process	20	2218	26	20872	3.68521e-15	AT1G03630	AT1G08520	AT1G10670	AT1G44446	AT1G58290	AT1G63970	AT1G74470	AT3G14110	AT3G51820	AT3G56940	AT3G59400	AT4G15560	AT4G18480	AT4G25080	AT4G27430	AT4G27440	AT5G08280	AT5G13630	AT5G18660	AT5G45930
GO:0015996	chlorophyll catabolic process	2	2218	7	20872	0.135227	AT3G44880	AT4G37000
GO:0016004	phospholipase activator activity	1	2218	6	20872	0.363637	AT1G70490
GO:0016020	membrane	233	2218	1411	20872	8.16858e-13	AT1G01120	AT1G03130	AT1G04690	AT1G04760	AT1G05190	AT1G06430	AT1G06520	AT1G06950	AT1G07320	AT1G09340	AT1G09380	AT1G09960	AT1G10540	AT1G11860	AT1G12900	AT1G14270	AT1G14345	AT1G17810	AT1G18260	AT1G19450	AT1G20010	AT1G21070	AT1G21460	AT1G22710	AT1G25270	AT1G26690	AT1G27040	AT1G27120	AT1G30220	AT1G30380	AT1G30840	AT1G31330	AT1G31830	AT1G31950	AT1G32060	AT1G32080	AT1G32120	AT1G32400	AT1G32990	AT1G34580	AT1G42960	AT1G42970	AT1G44575
GO:0016042	lipid catabolic process	2	2218	5	20872	0.0806048	AT2G06925	AT3G49050
GO:0016043	cellular component organization	2	2218	13	20872	0.256049	AT2G43800	AT5G48360
GO:0016049	cell growth	3	2218	23	20872	0.224814	AT2G20190	AT2G26330	AT5G64740
GO:0016104	triterpenoid biosynthetic process	1	2218	3	20872	0.254668	AT2G17370
GO:0016117	carotenoid biosynthetic process	5	2218	12	20872	0.00487633	AT1G10670	AT1G63970	AT4G14210	AT5G17230	AT5G57030
GO:0016118	carotenoid catabolic process	1	2218	1	20872	0.106267	AT3G63520
GO:0016119	carotene metabolic process	1	2218	2	20872	0.189957	AT4G25700
GO:0016120	carotene biosynthetic process	5	2218	6	20872	7.23935e-05	AT3G04870	AT3G10230	AT4G14210	AT5G57030	AT5G61670
GO:0016121	carotene catabolic process	1	2218	2	20872	0.189957	AT3G63520
GO:0016122	xanthophyll metabolic process	3	2218	3	20872	0.00119858	AT1G08550	AT1G67080	AT4G32770
GO:0016123	xanthophyll biosynthetic process	3	2218	6	20872	0.0171199	AT4G25700	AT5G57030	AT5G67030
GO:0016124	xanthophyll catabolic process	1	2218	2	20872	0.189957	AT3G63520
GO:0016126	sterol biosynthetic process	6	2218	23	20872	0.0214868	AT1G50430	AT1G58440	AT2G17370	AT3G52940	AT4G22756	AT5G50375
GO:0016149	translation release factor activity, codon specific	2	2218	5	20872	0.0806048	AT3G62910	AT5G36170
GO:0016157	sucrose synthase activity	1	2218	6	20872	0.363637	AT5G49190
GO:0016161	beta-amylase activity	1	2218	9	20872	0.389404	AT4G15210
GO:0016165	lipoxygenase activity	1	2218	7	20872	0.379167	AT3G22400
GO:0016166	phytoene dehydrogenase activity	1	2218	1	20872	0.106267	AT4G14210
GO:0016168	chlorophyll binding	12	2218	15	20872	6.57014e-10	AT1G19150	AT1G44575	AT1G61520	AT2G40100	AT3G08940	AT3G27690	AT3G47470	AT3G54890	AT4G10340	AT4G14690	AT4G34190	AT5G01530
GO:0016208	AMP binding	2	2218	7	20872	0.135227	AT1G20560	AT1G30520
GO:0016209	antioxidant activity	4	2218	10	20872	0.0136291	AT3G11630	AT3G26060	AT3G52960	AT5G06290
GO:0016211	ammonia ligase activity	1	2218	1	20872	0.106267	AT3G10340
GO:0016226	iron-sulfur cluster assembly	5	2218	17	20872	0.0217454	AT1G10500	AT1G32500	AT1G67810	AT4G04770	AT5G49940
GO:0016291	acyl-CoA thioesterase activity	2	2218	12	20872	0.242408	AT1G48320	AT1G68260
GO:0016297	acyl-[acyl-carrier-protein] hydrolase activity	1	2218	2	20872	0.189957	AT3G25110
GO:0016407	acetyltransferase activity	1	2218	3	20872	0.254668	AT3G06850
GO:0016485	protein processing	1	2218	5	20872	0.339053	AT2G31440
GO:0016491	oxidoreductase activity	64	2218	400	20872	0.000230798	AT1G03630	AT1G04420	AT1G04690	AT1G07440	AT1G12550	AT1G14345	AT1G15140	AT1G20020	AT1G22430	AT1G23740	AT1G24470	AT1G26570	AT1G35190	AT1G56500	AT1G57770	AT1G60690	AT1G61720	AT1G62830	AT1G64710	AT1G66130	AT1G67730	AT1G68540	AT1G71500	AT1G72190	AT1G79870	AT2G05990	AT2G14170	AT2G27680	AT2G29370	AT2G35690	AT2G40300	AT2G43020	AT2G46210	AT2G47120	AT3G01980	AT3G02630	AT3G03330	AT3G09580	AT3G11180	AT3G12800	AT3G19000	AT3G52960	AT3G60290
GO:0016563	transcription activator activity	16	2218	97	20872	0.0233049	AT1G16490	AT1G21970	AT1G32640	AT1G62990	AT2G22840	AT2G36400	AT2G46830	AT3G13960	AT3G19290	AT3G26790	AT3G27785	AT3G44460	AT4G25490	AT4G27410	AT4G27430	AT4G37740
GO:0016564	transcription repressor activity	5	2218	36	20872	0.157069	AT1G16720	AT1G53170	AT2G46830	AT4G18810	AT4G35250
GO:0016566	specific transcriptional repressor activity	3	2218	7	20872	0.0267795	AT1G54160	AT3G20910	AT5G10140
GO:0016570	histone modification	2	2218	5	20872	0.0806048	AT5G08430	AT5G63700
GO:0016572	histone phosphorylation	2	2218	4	20872	0.0541088	AT1G76540	AT2G25880
GO:0016585	chromatin remodeling complex	1	2218	8	20872	0.38729	AT2G46020
GO:0016591	DNA-directed RNA polymerase II, holoenzyme	1	2218	2	20872	0.189957	AT3G52090
GO:0016602	CCAAT-binding factor complex	4	2218	11	20872	0.0191443	AT1G54160	AT1G72830	AT3G14020	AT3G20910
GO:0016604	nuclear body	1	2218	6	20872	0.363637	AT2G40030
GO:0016614	oxidoreductase activity, acting on CH-OH group of donors	2	2218	11	20872	0.226016	AT4G19380	AT5G40610
GO:0016615	malate dehydrogenase activity	1	2218	9	20872	0.389404	AT5G09660
GO:0016616	oxidoreductase activity, acting on the CH-OH group of donors, NAD or NADP as acceptor	7	2218	31	20872	0.027089	AT1G05350	AT1G12550	AT1G26570	AT1G72190	AT1G79870	AT5G14780	AT5G40610
GO:0016621	cinnamoyl-CoA reductase activity	2	2218	10	20872	0.206899	AT1G76470	AT4G30470
GO:0016624	oxidoreductase activity, acting on the aldehyde or oxo group of donors, disulfide as acceptor	1	2218	5	20872	0.339053	AT5G09300
GO:0016627	oxidoreductase activity, acting on the CH-CH group of donors	2	2218	13	20872	0.256049	AT1G18180	AT2G35690
GO:0016630	protochlorophyllide reductase activity	2	2218	3	20872	0.0302685	AT1G03630	AT4G27440
GO:0016631	enoyl-[acyl-carrier-protein] reductase activity	1	2218	1	20872	0.106267	AT2G05990
GO:0016667	oxidoreductase activity, acting on sulfur group of donors	1	2218	1	20872	0.106267	AT1G31170
GO:0016671	oxidoreductase activity, acting on sulfur group of donors, disulfide as acceptor	4	2218	14	20872	0.0414738	AT1G72280	AT4G26160	AT4G29670	AT4G37200
GO:0016688	L-ascorbate peroxidase activity	3	2218	8	20872	0.0382985	AT1G77490	AT3G29200	AT4G08390
GO:0016702	oxidoreductase activity, acting on single donors with incorporation of molecular oxygen, incorporation of two atoms of oxygen	2	2218	5	20872	0.0806048	AT1G73680	AT3G22400
GO:0016717	oxidoreductase activity, acting on paired donors, with oxidation of a pair of donors resulting in the reduction of molecular oxygen to two molecules of water	1	2218	1	20872	0.106267	AT2G46210
GO:0016719	carotene 7,8-desaturase activity	1	2218	1	20872	0.106267	AT3G04870
GO:0016747	transferase activity, transferring acyl groups other than amino-acyl groups	13	2218	73	20872	0.0223716	AT1G62640	AT2G26250	AT2G26640	AT2G28630	AT3G51520	AT4G13840	AT4G15390	AT4G34250	AT4G34510	AT5G04530	AT5G23940	AT5G41040	AT5G46290
GO:0016752	sinapoyltransferase activity	1	2218	1	20872	0.106267	AT5G09640
GO:0016754	sinapoylglucose-malate O-sinapoyltransferase activity	1	2218	1	20872	0.106267	AT2G22990
GO:0016759	cellulose synthase activity	5	2218	34	20872	0.145119	AT2G21770	AT2G25540	AT4G39350	AT5G09870	AT5G64740
GO:0016767	geranylgeranyl-diphosphate geranylgeranyltransferase activity	1	2218	1	20872	0.106267	AT5G17230
GO:0016769	transferase activity, transferring nitrogenous groups	1	2218	9	20872	0.389404	AT5G36160
GO:0016776	phosphotransferase activity, phosphate group as acceptor	4	2218	6	20872	0.00152479	AT4G25280	AT5G35170	AT5G47840	AT5G50370
GO:0016780	phosphotransferase activity, for other substituted phosphate groups	1	2218	3	20872	0.254668	AT4G38570
GO:0016784	3-mercaptopyruvate sulfurtransferase activity	1	2218	2	20872	0.189957	AT1G16460
GO:0016787	hydrolase activity	38	2218	208	20872	0.000306837	AT1G07010	AT1G18360	AT1G35420	AT1G49650	AT1G52510	AT1G53580	AT1G56500	AT1G64670	AT1G78210	AT1G79690	AT1G80280	AT2G23550	AT2G23580	AT2G33255	AT2G35450	AT3G10840	AT3G10970	AT3G26690	AT3G29770	AT3G48420	AT3G50440	AT3G50790	AT3G55850	AT4G04955	AT4G10030	AT4G11570	AT4G11980	AT4G34215	AT4G36530	AT4G36610	AT4G38220	AT4G39970	AT5G11650	AT5G19850	AT5G20060	AT5G28050	AT5G38520	AT5G39220
GO:0016788	hydrolase activity, acting on ester bonds	19	2218	107	20872	0.00867936	AT1G28590	AT1G28640	AT1G48320	AT1G68260	AT1G71250	AT1G71691	AT2G23580	AT2G27360	AT3G05180	AT3G14210	AT3G48460	AT3G50440	AT4G01130	AT4G16690	AT4G26790	AT5G08460	AT5G17670	AT5G22810	AT5G45670
GO:0016810	hydrolase activity, acting on carbon-nitrogen (but not peptide) bonds	2	2218	7	20872	0.135227	AT1G08980	AT3G55850
GO:0016811	hydrolase activity, acting on carbon-nitrogen (but not peptide) bonds, in linear amides	2	2218	3	20872	0.0302685	AT4G37550	AT4G37560
GO:0016829	lyase activity	6	2218	50	20872	0.163382	AT1G31950	AT2G22620	AT2G23230	AT3G07010	AT5G48900	AT5G63180
GO:0016832	aldehyde-lyase activity	2	2218	6	20872	0.108067	AT1G08630	AT1G72970
GO:0016836	hydro-lyase activity	1	2218	8	20872	0.38729	AT5G10160
GO:0016841	ammonia-lyase activity	1	2218	1	20872	0.106267	AT3G10340
GO:0016844	strictosidine synthase activity	2	2218	14	20872	0.266988	AT2G41290	AT3G51420
GO:0016847	1-aminocyclopropane-1-carboxylate synthase activity	2	2218	15	20872	0.275334	AT4G11280	AT5G36160
GO:0016851	magnesium chelatase activity	4	2218	4	20872	0.000127215	AT1G08520	AT4G18480	AT5G13630	AT5G45930
GO:0016853	isomerase activity	3	2218	12	20872	0.096036	AT3G61610	AT5G14500	AT5G66530
GO:0016855	racemase and epimerase activity, acting on amino acids and derivatives	1	2218	1	20872	0.106267	AT1G15410
GO:0016860	intramolecular oxidoreductase activity	1	2218	1	20872	0.106267	AT1G67080
GO:0016868	intramolecular transferase activity, phosphotransferases	2	2218	7	20872	0.135227	AT1G22170	AT1G78050
GO:0016871	cycloartenol synthase activity	1	2218	1	20872	0.106267	AT2G07050
GO:0016874	ligase activity	1	2218	3	20872	0.254668	AT1G48520
GO:0016884	carbon-nitrogen ligase activity, with glutamine as amido-N-donor	2	2218	6	20872	0.108067	AT1G48520	AT3G25660
GO:0016891	endoribonuclease activity, producing 5'-phosphomonoesters	1	2218	3	20872	0.254668	AT1G11190
GO:0016926	protein desumoylation	1	2218	3	20872	0.254668	AT1G60220
GO:0016987	sigma factor activity	4	2218	6	20872	0.00152479	AT1G08540	AT1G64860	AT2G36990	AT5G24120
GO:0016992	lipoate synthase activity	3	2218	3	20872	0.00119858	AT5G08410	AT5G08415	AT5G23440
GO:0016998	cell wall macromolecule catabolic process	3	2218	21	20872	0.211352	AT1G55000	AT2G17120	AT5G62150
GO:0017004	cytochrome complex assembly	1	2218	4	20872	0.303484	AT5G54290
GO:0017038	protein import	1	2218	2	20872	0.189957	AT4G01800
GO:0017057	6-phosphogluconolactonase activity	1	2218	5	20872	0.339053	AT5G24400
GO:0017136	NAD-dependent histone deacetylase activity	1	2218	2	20872	0.189957	AT5G09230
GO:0017140	lipoic acid synthase activity	1	2218	2	20872	0.189957	AT5G08415
GO:0017148	negative regulation of translation	2	2218	2	20872	0.0112881	AT1G20340	AT4G34590
GO:0017157	regulation of exocytosis	1	2218	2	20872	0.189957	AT3G51300
GO:0017169	CDP-alcohol phosphatidyltransferase activity	1	2218	2	20872	0.189957	AT2G39290
GO:0018106	peptidyl-histidine phosphorylation	1	2218	3	20872	0.254668	AT3G06483
GO:0018119	peptidyl-cysteine S-nitrosylation	10	2218	14	20872	1.15391e-07	AT1G02560	AT1G09340	AT1G32060	AT3G12780	AT3G26650	AT3G52960	AT4G05180	AT4G20360	AT4G21280	AT5G35100
GO:0018131	oxazole or thiazole biosynthetic process	1	2218	1	20872	0.106267	AT5G54770
GO:0018454	acetoacetyl-CoA reductase activity	1	2218	1	20872	0.106267	AT1G67730
GO:0018822	nitrile hydratase activity	1	2218	1	20872	0.106267	AT5G22300
GO:0018858	benzoate-CoA ligase activity	1	2218	1	20872	0.106267	AT1G65880
GO:0019001	guanyl nucleotide binding	1	2218	2	20872	0.189957	AT1G31930
GO:0019005	SCF ubiquitin ligase complex	3	2218	24	20872	0.229634	AT1G21410	AT4G23570	AT5G42190
GO:0019144	ADP-sugar diphosphatase activity	1	2218	1	20872	0.106267	AT4G11980
GO:0019166	trans-2-enoyl-CoA reductase (NADPH) activity	1	2218	1	20872	0.106267	AT3G55360
GO:0019171	3-hydroxyacyl-[acyl-carrier-protein] dehydratase activity	2	2218	2	20872	0.0112881	AT2G22230	AT5G10160
GO:0019199	transmembrane receptor protein kinase activity	2	2218	4	20872	0.0541088	AT2G26330	AT5G07280
GO:0019201	nucleotide kinase activity	4	2218	8	20872	0.00568574	AT4G25280	AT5G35170	AT5G47840	AT5G50370
GO:0019205	nucleobase, nucleoside, nucleotide kinase activity	4	2218	7	20872	0.00318034	AT4G25280	AT5G35170	AT5G47840	AT5G50370
GO:0019243	methylglyoxal catabolic process to D-lactate	1	2218	5	20872	0.339053	AT1G53580
GO:0019252	starch biosynthetic process	4	2218	10	20872	0.0136291	AT1G10670	AT3G55800	AT5G04360	AT5G48300
GO:0019253	reductive pentose-phosphate cycle	4	2218	10	20872	0.0136291	AT1G42970	AT3G04790	AT3G26650	AT3G55800
GO:0019287	isopentenyl diphosphate biosynthetic process, mevalonate pathway	1	2218	3	20872	0.254668	AT4G11820
GO:0019288	isopentenyl diphosphate biosynthetic process, mevalonate-independent pathway	6	2218	7	20872	8.95753e-06	AT1G63970	AT2G02500	AT4G15560	AT4G34350	AT5G60600	AT5G62790
GO:0019303	D-ribose catabolic process	1	2218	5	20872	0.339053	AT1G17160
GO:0019344	cysteine biosynthetic process	2	2218	11	20872	0.226016	AT2G43750	AT3G62030
GO:0019354	siroheme biosynthetic process	1	2218	2	20872	0.189957	AT1G50170
GO:0019375	galactolipid biosynthetic process	1	2218	7	20872	0.379167	AT3G11670
GO:0019408	dolichol biosynthetic process	1	2218	6	20872	0.363637	AT2G23410
GO:0019430	removal of superoxide radicals	1	2218	8	20872	0.38729	AT4G25100
GO:0019432	triglyceride biosynthetic process	1	2218	4	20872	0.303484	AT3G54320
GO:0019446	tyrosine catabolic process to phosphoenolpyruvate	1	2218	1	20872	0.106267	AT5G36160
GO:0019464	glycine decarboxylation via glycine cleavage system	2	2218	5	20872	0.0806048	AT4G33010	AT4G37930
GO:0019477	L-lysine catabolic process	1	2218	1	20872	0.106267	AT4G33150
GO:0019496	serine-isocitrate lyase pathway	2	2218	2	20872	0.0112881	AT1G74030	AT1G78040
GO:0019499	cyanide metabolic process	1	2218	2	20872	0.189957	AT5G22300
GO:0019513	lactose catabolic process, using glucoside 3-dehydrogenase	2	2218	13	20872	0.256049	AT4G36360	AT5G56870
GO:0019515	lactose catabolic process via UDP-galactose	2	2218	14	20872	0.266988	AT4G36360	AT5G56870
GO:0019538	protein metabolic process	3	2218	21	20872	0.211352	AT2G34560	AT4G12060	AT4G25370
GO:0019564	aerobic glycerol catabolic process	2	2218	4	20872	0.0541088	AT1G74030	AT1G78040
GO:0019595	non-phosphorylated glucose catabolic process	1	2218	1	20872	0.106267	AT1G74030
GO:0019642	anaerobic glycolysis	2	2218	4	20872	0.0541088	AT1G74030	AT1G78040
GO:0019650	glucose catabolic process to butanediol	2	2218	6	20872	0.108067	AT1G74030	AT1G78040
GO:0019654	acetate fermentation	3	2218	12	20872	0.096036	AT1G66430	AT1G74030	AT1G78040
GO:0019656	glucose catabolic process to D-lactate and ethanol	2	2218	5	20872	0.0806048	AT1G74030	AT1G78040
GO:0019658	glucose catabolic process to lactate and acetate	3	2218	8	20872	0.0382985	AT1G12230	AT1G74030	AT1G78040
GO:0019683	glyceraldehyde-3-phosphate catabolic process	2	2218	4	20872	0.0541088	AT1G74030	AT1G78040
GO:0019684	photosynthesis, light reaction	7	2218	9	20872	4.36627e-06	AT1G06680	AT3G50820	AT4G12800	AT5G08410	AT5G23440	AT5G52100	AT5G66570
GO:0019690	pyrimidine deoxyribonucleoside interconversion	1	2218	5	20872	0.339053	AT5G28050
GO:0019692	deoxyribose phosphate metabolic process	1	2218	1	20872	0.106267	AT5G28050
GO:0019725	cellular homeostasis	1	2218	3	20872	0.254668	AT3G61190
GO:0019745	pentacyclic triterpenoid biosynthetic process	2	2218	10	20872	0.206899	AT1G78500	AT2G07050
GO:0019748	secondary metabolic process	2	2218	5	20872	0.0806048	AT4G10490	AT5G09640
GO:0019762	glucosinolate catabolic process	1	2218	5	20872	0.339053	AT3G14210
GO:0019776	Atg8 ligase activity	1	2218	2	20872	0.189957	AT4G21980
GO:0019779	APG8 activating enzyme activity	1	2218	3	20872	0.254668	AT4G21980
GO:0019853	L-ascorbic acid biosynthetic process	3	2218	10	20872	0.0655675	AT4G33670	AT5G28840	AT5G55120
GO:0019898	extrinsic to membrane	1	2218	7	20872	0.379167	AT1G06680
GO:0019899	enzyme binding	1	2218	1	20872	0.106267	AT3G59400
GO:0019915	lipid storage	4	2218	15	20872	0.050552	AT3G01570	AT3G18570	AT4G25140	AT5G51210
GO:0022857	transmembrane transporter activity	2	2218	15	20872	0.275334	AT1G10540	AT2G34190
GO:0022900	electron transport chain	4	2218	5	20872	0.000568592	AT1G10960	AT1G32550	AT4G14890	AT5G17770
GO:0030007	cellular potassium ion homeostasis	2	2218	5	20872	0.0806048	AT1G04120	AT5G55630
GO:0030036	actin cytoskeleton organization	4	2218	27	20872	0.169	AT2G43800	AT3G05520	AT5G48360	AT5G56600
GO:0030054	cell junction	1	2218	2	20872	0.189957	AT5G50750
GO:0030076	light-harvesting complex	9	2218	10	20872	1.52287e-08	AT1G19150	AT1G45474	AT1G61520	AT2G40100	AT3G27690	AT3G47470	AT3G54890	AT4G10340	AT5G01530
GO:0030093	chloroplast photosystem I	3	2218	3	20872	0.00119858	AT1G55670	AT2G46820	AT5G64040
GO:0030095	chloroplast photosystem II	14	2218	17	20872	1.098e-11	AT1G03600	AT1G06680	AT1G08550	AT1G67740	AT2G30790	AT2G39470	AT3G21055	AT3G50820	AT3G55330	AT4G05180	AT4G15510	AT4G21280	AT5G23120	AT5G66570
GO:0030130	clathrin coat of trans-Golgi network vesicle	1	2218	3	20872	0.254668	AT3G51890
GO:0030132	clathrin coat of coated pit	1	2218	1	20872	0.106267	AT3G51890
GO:0030151	molybdenum ion binding	1	2218	3	20872	0.254668	AT5G44720
GO:0030154	cell differentiation	5	2218	25	20872	0.0760932	AT1G30210	AT1G53230	AT2G19620	AT3G49780	AT5G10480
GO:0030155	regulation of cell adhesion	1	2218	1	20872	0.106267	AT2G26330
GO:0030170	pyridoxal phosphate binding	5	2218	37	20872	0.162322	AT3G48730	AT4G33010	AT4G39660	AT5G36160	AT5G44720
GO:0030176	integral to endoplasmic reticulum membrane	1	2218	5	20872	0.339053	AT1G50430
GO:0030234	enzyme regulator activity	4	2218	10	20872	0.0136291	AT1G15700	AT2G39730	AT4G04640	AT4G16500
GO:0030244	cellulose biosynthetic process	6	2218	29	20872	0.051582	AT2G25540	AT3G08900	AT4G39350	AT5G19220	AT5G50750	AT5G64740
GO:0030247	polysaccharide binding	2	2218	7	20872	0.135227	AT1G18650	AT5G08000
GO:0030267	glyoxylate reductase (NADP) activity	1	2218	1	20872	0.106267	AT1G17650
GO:0030272	5-formyltetrahydrofolate cyclo-ligase activity	1	2218	2	20872	0.189957	AT1G76730
GO:0030385	ferredoxin:thioredoxin reductase activity	3	2218	3	20872	0.00119858	AT2G04700	AT5G08410	AT5G23440
GO:0030422	RNA interference, production of siRNA	2	2218	8	20872	0.161153	AT2G40030	AT3G43920
GO:0030497	fatty acid elongation	5	2218	7	20872	0.000226505	AT1G01120	AT1G36160	AT4G34250	AT4G34510	AT4G34520
GO:0030551	cyclic nucleotide binding	4	2218	26	20872	0.16107	AT2G24610	AT4G32500	AT5G15410	AT5G54250
GO:0030570	pectate lyase activity	3	2218	24	20872	0.229634	AT3G07010	AT5G48900	AT5G63180
GO:0030599	pectinesterase activity	12	2218	109	20872	0.120541	AT1G23200	AT1G23205	AT2G43050	AT3G17130	AT3G62820	AT4G33220	AT5G09760	AT5G19730	AT5G47500	AT5G49180	AT5G51490	AT5G64620
GO:0030604	1-deoxy-D-xylulose-5-phosphate reductoisomerase activity	1	2218	1	20872	0.106267	AT5G62790
GO:0030643	cellular phosphate ion homeostasis	1	2218	1	20872	0.106267	AT5G42810
GO:0030742	GTP-dependent protein binding	1	2218	3	20872	0.254668	AT5G03530
GO:0030785	[ribulose-bisphosphate carboxylase]-lysine N-methyltransferase activity	1	2218	2	20872	0.189957	AT1G14030
GO:0030833	regulation of actin filament polymerization	1	2218	2	20872	0.189957	AT3G51300
GO:0030834	regulation of actin filament depolymerization	1	2218	1	20872	0.106267	AT3G51300
GO:0030835	negative regulation of actin filament depolymerization	1	2218	1	20872	0.106267	AT2G29890
GO:0030865	cortical cytoskeleton organization	1	2218	1	20872	0.106267	AT5G67270
GO:0030880	RNA polymerase complex	1	2218	1	20872	0.106267	AT2G40030
GO:0030904	retromer complex	1	2218	6	20872	0.363637	AT5G53530
GO:0030931	heterotetrameric ADPG pyrophosphorylase complex	1	2218	1	20872	0.106267	AT5G48300
GO:0030955	potassium ion binding	1	2218	7	20872	0.379167	AT3G49160
GO:0031012	extracellular matrix	3	2218	9	20872	0.0513489	AT1G01900	AT1G72610	AT3G49780
GO:0031047	gene silencing by RNA	1	2218	5	20872	0.339053	AT3G49250
GO:0031048	chromatin silencing by small RNA	1	2218	3	20872	0.254668	AT2G27040
GO:0031072	heat shock protein binding	10	2218	94	20872	0.132632	AT1G75690	AT2G17880	AT2G24860	AT2G34860	AT3G04980	AT3G14200	AT3G47650	AT5G01390	AT5G16650	AT5G17840
GO:0031116	positive regulation of microtubule polymerization	1	2218	1	20872	0.106267	AT5G55230
GO:0031146	SCF-dependent proteasomal ubiquitin-dependent protein catabolic process	1	2218	4	20872	0.303484	AT1G21410
GO:0031176	endo-1,4-beta-xylanase activity	1	2218	5	20872	0.339053	AT2G14690
GO:0031202	RNA splicing factor activity, transesterification mechanism	1	2218	5	20872	0.339053	AT1G23400
GO:0031209	SCAR complex	1	2218	6	20872	0.363637	AT2G46225
GO:0031210	phosphatidylcholine binding	1	2218	1	20872	0.106267	AT1G31812
GO:0031225	anchored to membrane	31	2218	204	20872	0.0102518	AT1G18650	AT1G20030	AT1G21090	AT1G54860	AT1G80080	AT2G17120	AT2G20700	AT2G23130	AT2G25060	AT2G28410	AT2G42800	AT2G45470	AT2G47930	AT3G06035	AT3G13560	AT3G18050	AT3G43720	AT3G43960	AT3G44100	AT4G16140	AT4G16640	AT4G27520	AT4G28100	AT5G07190	AT5G08000	AT5G42100	AT5G55480	AT5G55730	AT5G56540	AT5G56590	AT5G58480
GO:0031314	extrinsic to mitochondrial inner membrane	1	2218	3	20872	0.254668	AT4G28220
GO:0031347	regulation of defense response	2	2218	9	20872	0.18519	AT2G18950	AT4G32770
GO:0031359	integral to chloroplast outer membrane	1	2218	4	20872	0.303484	AT4G35450
GO:0031361	integral to thylakoid membrane	1	2218	1	20872	0.106267	AT2G01110
GO:0031386	protein tag	1	2218	4	20872	0.303484	AT2G32765
GO:0031408	oxylipin biosynthetic process	1	2218	1	20872	0.106267	AT3G14110
GO:0031409	pigment binding	1	2218	1	20872	0.106267	AT1G45474
GO:0031559	oxidosqualene cyclase activity	1	2218	1	20872	0.106267	AT1G78500
GO:0031897	Tic complex	2	2218	4	20872	0.0541088	AT1G06950	AT5G50920
GO:0031957	very-long-chain-fatty-acid-CoA ligase activity	2	2218	2	20872	0.0112881	AT1G49430	AT2G47240
GO:0031969	chloroplast membrane	1	2218	3	20872	0.254668	AT4G26160
GO:0031977	thylakoid lumen	42	2218	45	20872	9.22986e-38	AT1G06680	AT1G08550	AT1G20340	AT1G20810	AT1G50250	AT1G54780	AT1G76100	AT1G76450	AT1G77090	AT2G21330	AT2G30790	AT2G30950	AT2G43560	AT2G44920	AT3G01480	AT3G15520	AT3G23400	AT3G27925	AT3G50820	AT3G55330	AT3G56650	AT3G58010	AT3G60370	AT3G62030	AT4G02530	AT4G05180	AT4G09010	AT4G15510	AT4G17740	AT4G18370	AT4G21280	AT4G24930	AT5G11450	AT5G13120	AT5G13410	AT5G23120	AT5G35100	AT5G45680	AT5G52970	AT5G53490	AT5G66190	AT5G66570
GO:0031998	regulation of fatty acid beta-oxidation	1	2218	2	20872	0.189957	AT5G09660
GO:0032211	negative regulation of telomere maintenance via telomerase	1	2218	1	20872	0.106267	AT1G14410
GO:0032441	pheophorbide a oxygenase activity	1	2218	1	20872	0.106267	AT3G44880
GO:0032527	protein exit from endoplasmic reticulum	1	2218	1	20872	0.106267	AT4G03510
GO:0032582	negative regulation of gene-specific transcription	2	2218	3	20872	0.0302685	AT1G54160	AT3G20910
GO:0032794	GTPase activating protein binding	1	2218	1	20872	0.106267	AT3G51300
GO:0032880	regulation of protein localization	1	2218	5	20872	0.339053	AT5G24520
GO:0032928	regulation of superoxide release	1	2218	1	20872	0.106267	AT1G67080
GO:0032934	sterol binding	1	2218	1	20872	0.106267	AT5G02100
GO:0032940	secretion by cell	1	2218	2	20872	0.189957	AT4G03510
GO:0032942	inositol tetrakisphosphate 2-kinase activity	1	2218	1	20872	0.106267	AT5G42810
GO:0032968	positive regulation of RNA elongation from RNA polymerase II promoter	1	2218	2	20872	0.189957	AT3G09210
GO:0033014	tetrapyrrole biosynthetic process	2	2218	4	20872	0.0541088	AT1G03475	AT2G26540
GO:0033169	histone H3-K9 demethylation	1	2218	2	20872	0.189957	AT5G04240
GO:0033613	transcription activator binding	1	2218	1	20872	0.106267	AT3G44460
GO:0033843	xyloglucan 6-xylosyltransferase activity	1	2218	3	20872	0.254668	AT4G02500
GO:0033897	ribonuclease T2 activity	1	2218	4	20872	0.303484	AT1G26820
GO:0034432	bis(5'-adenosyl)-pentaphosphatase activity	1	2218	3	20872	0.254668	AT3G26690
GO:0034620	cellular response to unfolded protein	1	2218	1	20872	0.106267	AT2G26150
GO:0035064	methylated histone residue binding	1	2218	9	20872	0.389404	AT5G26210
GO:0035175	histone kinase activity (H3-S10 specific)	1	2218	3	20872	0.254668	AT2G25880
GO:0035194	posttranscriptional gene silencing by RNA	1	2218	5	20872	0.339053	AT2G40030
GO:0035195	gene silencing by miRNA	1	2218	2	20872	0.189957	AT1G69440
GO:0035250	UDP-galactosyltransferase activity	1	2218	4	20872	0.303484	AT3G11670
GO:0035252	UDP-xylosyltransferase activity	1	2218	3	20872	0.254668	AT4G02500
GO:0035299	inositol pentakisphosphate 2-kinase activity	1	2218	2	20872	0.189957	AT5G42810
GO:0035304	regulation of protein amino acid dephosphorylation	2	2218	2	20872	0.0112881	AT3G50820	AT5G66570
GO:0040029	regulation of gene expression, epigenetic	2	2218	10	20872	0.206899	AT2G46020	AT4G13520
GO:0040034	regulation of development, heterochronic	1	2218	1	20872	0.106267	AT1G69440
GO:0042127	regulation of cell proliferation	1	2218	8	20872	0.38729	AT5G67260
GO:0042132	fructose 1,6-bisphosphate 1-phosphatase activity	1	2218	2	20872	0.189957	AT3G54050
GO:0042147	retrograde transport, endosome to Golgi	1	2218	6	20872	0.363637	AT5G53530
GO:0042156	zinc-mediated transcriptional activator activity	1	2218	2	20872	0.189957	AT5G07500
GO:0042162	telomeric DNA binding	2	2218	4	20872	0.0541088	AT1G14410	AT3G12560
GO:0042221	response to chemical stimulus	1	2218	2	20872	0.189957	AT1G20340
GO:0042254	ribosome biogenesis	14	2218	96	20872	0.0558844	AT1G29070	AT1G32990	AT1G48350	AT1G64510	AT1G75350	AT3G15190	AT3G27160	AT3G44890	AT4G17560	AT4G34620	AT5G13510	AT5G46420	AT5G47190	AT5G65220
GO:0042282	hydroxymethylglutaryl-CoA reductase activity	1	2218	2	20872	0.189957	AT2G17370
GO:0042286	glutamate-1-semialdehyde 2,1-aminomutase activity	2	2218	2	20872	0.0112881	AT3G48730	AT5G63570
GO:0042299	lupeol synthase activity	1	2218	5	20872	0.339053	AT1G78500
GO:0042335	cuticle development	4	2218	14	20872	0.0414738	AT1G01120	AT1G62340	AT1G67730	AT2G26250
GO:0042362	fat-soluble vitamin biosynthetic process	1	2218	1	20872	0.106267	AT2G18950
GO:0042371	vitamin K biosynthetic process	1	2218	1	20872	0.106267	AT1G60550
GO:0042372	phylloquinone biosynthetic process	2	2218	5	20872	0.0806048	AT1G30520	AT1G60600
GO:0042450	arginine biosynthetic process via ornithine	1	2218	3	20872	0.254668	AT4G01900
GO:0042542	response to hydrogen peroxide	8	2218	31	20872	0.00964423	AT1G54050	AT1G74310	AT2G22240	AT2G26150	AT2G29500	AT2G46240	AT5G37770	AT5G63310
GO:0042545	cell wall modification	8	2218	59	20872	0.11724	AT1G23200	AT2G43050	AT4G33220	AT5G09760	AT5G19730	AT5G47500	AT5G49180	AT5G51490
GO:0042548	regulation of photosynthesis, light reaction	1	2218	1	20872	0.106267	AT1G68830
GO:0042549	photosystem II stabilization	4	2218	5	20872	0.000568592	AT3G01480	AT3G50820	AT5G01920	AT5G66570
GO:0042550	photosystem I stabilization	2	2218	3	20872	0.0302685	AT1G55670	AT3G11670
GO:0042578	phosphoric ester hydrolase activity	3	2218	4	20872	0.00428546	AT3G54050	AT3G55800	AT5G64380
GO:0042579	microbody	1	2218	1	20872	0.106267	AT5G09660
GO:0042626	ATPase activity, coupled to transmembrane movement of substances	13	2218	82	20872	0.0421849	AT1G04120	AT1G54350	AT1G71960	AT2G01320	AT2G13610	AT2G26910	AT3G21090	AT3G53510	AT3G62700	AT4G04770	AT4G25750	AT4G25960	AT5G52860
GO:0042631	cellular response to water deprivation	1	2218	5	20872	0.339053	AT1G29395
GO:0042646	plastid nucleoid	1	2218	1	20872	0.106267	AT3G16000
GO:0042651	thylakoid membrane	2	2218	9	20872	0.18519	AT1G44446	AT5G51545
GO:0042742	defense response to bacterium	26	2218	132	20872	0.000766643	AT1G06680	AT1G09340	AT1G19180	AT1G20020	AT1G32060	AT2G22240	AT2G37660	AT2G39730	AT2G43710	AT3G01480	AT3G04790	AT3G11630	AT3G14210	AT3G52960	AT3G54560	AT3G55800	AT3G62030	AT4G01050	AT4G03280	AT4G09650	AT4G32260	AT5G06290	AT5G08280	AT5G42810	AT5G66190	AT5G66570
GO:0042744	hydrogen peroxide catabolic process	1	2218	5	20872	0.339053	AT2G41680
GO:0042752	regulation of circadian rhythm	2	2218	12	20872	0.242408	AT1G01060	AT5G10140
GO:0042761	very-long-chain fatty acid biosynthetic process	1	2218	2	20872	0.189957	AT1G67730
GO:0042793	transcription from plastid promoter	2	2218	3	20872	0.0302685	AT1G74850	AT2G34640
GO:0042803	protein homodimerization activity	6	2218	44	20872	0.142368	AT1G36390	AT2G37630	AT4G08920	AT5G03150	AT5G40610	AT5G54770
GO:0042814	monopolar cell growth	1	2218	4	20872	0.303484	AT3G02170
GO:0042817	pyridoxal metabolic process	1	2218	1	20872	0.106267	AT5G49970
GO:0042973	glucan endo-1,3-beta-D-glucosidase activity	1	2218	1	20872	0.106267	AT5G42100
GO:0042981	regulation of apoptosis	1	2218	6	20872	0.363637	AT2G46240
GO:0043022	ribosome binding	1	2218	3	20872	0.254668	AT5G46420
GO:0043039	tRNA aminoacylation	1	2218	3	20872	0.254668	AT5G64050
GO:0043044	ATP-dependent chromatin remodeling	1	2218	3	20872	0.254668	AT2G46020
GO:0043067	regulation of programmed cell death	1	2218	3	20872	0.254668	AT4G37000
GO:0043085	positive regulation of catalytic activity	8	2218	9	20872	1.29387e-07	AT1G03680	AT1G50320	AT2G31440	AT3G02730	AT3G15360	AT3G59400	AT4G03520	AT5G16400
GO:0043086	negative regulation of catalytic activity	5	2218	42	20872	0.180673	AT1G01900	AT3G14067	AT3G14240	AT4G20430	AT5G51750
GO:0043161	proteasomal ubiquitin-dependent protein catabolic process	1	2218	7	20872	0.379167	AT3G02540
GO:0043193	positive regulation of gene-specific transcription	4	2218	7	20872	0.00318034	AT1G21970	AT2G20570	AT3G44460	AT5G44190
GO:0043234	protein complex	1	2218	6	20872	0.363637	AT5G10140
GO:0043235	receptor complex	1	2218	1	20872	0.106267	AT2G01110
GO:0043295	glutathione binding	1	2218	7	20872	0.379167	AT2G29450
GO:0043335	protein unfolding	1	2218	1	20872	0.106267	AT1G74310
GO:0043481	anthocyanin accumulation in tissues in response to UV light	1	2218	4	20872	0.303484	AT1G10670
GO:0043531	ADP binding	1	2218	1	20872	0.106267	AT2G39730
GO:0043562	cellular response to nitrogen levels	1	2218	1	20872	0.106267	AT1G27080
GO:0043572	plastid fission	2	2218	3	20872	0.0302685	AT2G16070	AT5G51020
GO:0043619	regulation of transcription from RNA polymerase II promoter in response to oxidative stress	1	2218	1	20872	0.106267	AT1G32640
GO:0043622	cortical microtubule organization	1	2218	9	20872	0.389404	AT5G64740
GO:0043765	T/G mismatch-specific endonuclease activity	1	2218	2	20872	0.189957	AT1G11190
GO:0043864	indoleacetamide hydrolase activity	1	2218	1	20872	0.106267	AT1G08980
GO:0044237	cellular metabolic process	6	2218	36	20872	0.0964292	AT1G09500	AT1G68540	AT2G34460	AT3G18890	AT4G27250	AT4G30470
GO:0044238	primary metabolic process	1	2218	1	20872	0.106267	AT5G24490
GO:0044262	cellular carbohydrate metabolic process	1	2218	7	20872	0.379167	AT3G58740
GO:0045010	actin nucleation	1	2218	6	20872	0.363637	AT2G46225
GO:0045036	protein targeting to chloroplast	2	2218	9	20872	0.18519	AT1G02280	AT4G35450
GO:0045037	protein import into chloroplast stroma	3	2218	6	20872	0.0171199	AT1G06950	AT2G20890	AT5G50920
GO:0045038	protein import into chloroplast thylakoid membrane	4	2218	6	20872	0.00152479	AT2G20890	AT2G45770	AT2G47450	AT5G03940
GO:0045156	electron transporter, transferring electrons within the cyclic electron transport pathway of photosynthesis activity	1	2218	1	20872	0.106267	AT5G66190
GO:0045157	electron transporter, transferring electrons within the noncyclic electron transport pathway of photosynthesis activity	1	2218	1	20872	0.106267	AT5G66190
GO:0045165	cell fate commitment	2	2218	4	20872	0.0541088	AT2G45190	AT5G24520
GO:0045174	glutathione dehydrogenase (ascorbate) activity	1	2218	2	20872	0.189957	AT5G16710
GO:0045177	apical part of cell	1	2218	5	20872	0.339053	AT3G51300
GO:0045261	proton-transporting ATP synthase complex, catalytic core F(1)	1	2218	1	20872	0.106267	AT4G00895
GO:0045263	proton-transporting ATP synthase complex, coupling factor F(o)	1	2218	1	20872	0.106267	AT2G31040
GO:0045298	tubulin complex	2	2218	7	20872	0.135227	AT1G20010	AT5G23860
GO:0045300	acyl-[acyl-carrier-protein] desaturase activity	4	2218	5	20872	0.000568592	AT2G43710	AT3G02630	AT5G16230	AT5G16240
GO:0045309	protein phosphorylated amino acid binding	2	2218	12	20872	0.242408	AT1G78300	AT2G42590
GO:0045337	farnesyl diphosphate biosynthetic process	1	2218	2	20872	0.189957	AT4G17190
GO:0045430	chalcone isomerase activity	2	2218	5	20872	0.0806048	AT1G53520	AT3G63170
GO:0045435	lycopene epsilon cyclase activity	1	2218	1	20872	0.106267	AT5G57030
GO:0045436	lycopene beta cyclase activity	1	2218	1	20872	0.106267	AT3G10230
GO:0045454	cell redox homeostasis	10	2218	83	20872	0.122741	AT1G07700	AT1G56500	AT2G24440	AT3G03860	AT3G14950	AT3G26060	AT4G08930	AT4G16155	AT4G26160	AT4G29670
GO:0045493	xylan catabolic process	2	2218	3	20872	0.0302685	AT3G10740	AT5G64570
GO:0045544	gibberellin 20-oxidase activity	2	2218	5	20872	0.0806048	AT5G07200	AT5G51810
GO:0045547	dehydrodolichyl diphosphate synthase activity	1	2218	6	20872	0.363637	AT2G23410
GO:0045548	phenylalanine ammonia-lyase activity	1	2218	3	20872	0.254668	AT3G53260
GO:0045549	9-cis-epoxycarotenoid dioxygenase activity	2	2218	7	20872	0.135227	AT3G24220	AT3G63520
GO:0045550	geranylgeranyl reductase activity	1	2218	1	20872	0.106267	AT1G74470
GO:0045551	cinnamyl-alcohol dehydrogenase activity	3	2218	6	20872	0.0171199	AT1G09500	AT3G19450	AT4G27250
GO:0045703	ketoreductase activity	2	2218	2	20872	0.0112881	AT1G24470	AT1G67730
GO:0045723	positive regulation of fatty acid biosynthetic process	1	2218	1	20872	0.106267	AT1G21970
GO:0045735	nutrient reservoir activity	8	2218	46	20872	0.0593327	AT1G03890	AT1G07750	AT3G04200	AT4G27150	AT4G27170	AT4G36700	AT4G37050	AT5G39130
GO:0045793	positive regulation of cell size	1	2218	4	20872	0.303484	AT1G10670
GO:0045892	negative regulation of transcription, DNA-dependent	1	2218	1	20872	0.106267	AT5G62000
GO:0045893	positive regulation of transcription, DNA-dependent	3	2218	7	20872	0.0267795	AT1G21970	AT1G74850	AT2G34640
GO:0045926	negative regulation of growth	1	2218	1	20872	0.106267	AT3G16570
GO:0045941	positive regulation of transcription	4	2218	30	20872	0.188424	AT1G32640	AT2G20570	AT2G36990	AT3G24500
GO:0045962	positive regulation of development, heterochronic	2	2218	7	20872	0.135227	AT1G30210	AT1G53230
GO:0045995	regulation of embryonic development	1	2218	3	20872	0.254668	AT1G10670
GO:0046028	electron transporter, transferring electrons from cytochrome b6/f complex of photosystem II activity	1	2218	1	20872	0.106267	AT4G03280
GO:0046168	glycerol-3-phosphate catabolic process	1	2218	2	20872	0.189957	AT5G40610
GO:0046283	anthocyanin metabolic process	1	2218	3	20872	0.254668	AT4G08920
GO:0046406	magnesium protoporphyrin IX methyltransferase activity	1	2218	1	20872	0.106267	AT4G25080
GO:0046408	chlorophyll synthetase activity	1	2218	1	20872	0.106267	AT3G51820
GO:0046422	violaxanthin de-epoxidase activity	1	2218	1	20872	0.106267	AT1G08550
GO:0046428	1,4-dihydroxy-2-naphthoate octaprenyltransferase activity	1	2218	1	20872	0.106267	AT1G60600
GO:0046429	4-hydroxy-3-methylbut-2-en-1-yl diphosphate synthase activity	2	2218	2	20872	0.0112881	AT4G34350	AT5G60600
GO:0046480	galactolipid galactosyltransferase activity	1	2218	1	20872	0.106267	AT3G11670
GO:0046482	para-aminobenzoic acid metabolic process	1	2218	3	20872	0.254668	AT2G43820
GO:0046556	alpha-N-arabinofuranosidase activity	2	2218	4	20872	0.0541088	AT3G10740	AT5G49360
GO:0046592	polyamine oxidase activity	1	2218	3	20872	0.254668	AT1G65840
GO:0046593	mandelonitrile lyase activity	1	2218	1	20872	0.106267	AT1G72970
GO:0046653	tetrahydrofolate metabolic process	1	2218	4	20872	0.303484	AT2G24580
GO:0046658	anchored to plasma membrane	13	2218	60	20872	0.00574831	AT2G17120	AT2G25060	AT2G45470	AT3G13560	AT4G23950	AT4G27520	AT4G28100	AT5G08000	AT5G42100	AT5G55480	AT5G55730	AT5G56590	AT5G58480
GO:0046677	response to antibiotic	1	2218	3	20872	0.254668	AT4G34350
GO:0046686	response to cadmium ion	34	2218	276	20872	0.0490505	AT1G01060	AT1G06180	AT1G11860	AT1G42970	AT1G49010	AT1G56190	AT2G21330	AT2G33800	AT2G37630	AT2G43750	AT2G46830	AT3G12670	AT3G12780	AT3G22960	AT3G50060	AT3G60190	AT3G60750	AT4G29060	AT4G31990	AT4G35450	AT4G37930	AT4G38740	AT4G38970	AT4G39660	AT5G02790	AT5G04380	AT5G14780	AT5G17310	AT5G20720	AT5G23120	AT5G47390	AT5G49910	AT5G52920	AT5G62790
GO:0046688	response to copper ion	2	2218	8	20872	0.161153	AT1G20340	AT4G25100
GO:0046785	microtubule polymerization	1	2218	3	20872	0.254668	AT5G55230
GO:0046786	viral replication complex formation and maintenance	1	2218	4	20872	0.303484	AT1G32400
GO:0046863	ribulose-1,5-bisphosphate carboxylase/oxygenase activator activity	1	2218	1	20872	0.106267	AT2G39730
GO:0046872	metal ion binding	12	2218	91	20872	0.0915694	AT1G01490	AT1G22990	AT1G23000	AT1G54500	AT1G69740	AT2G37390	AT3G22400	AT5G14910	AT5G17170	AT5G51010	AT5G60800	AT5G63530
GO:0046905	phytoene synthase activity	1	2218	1	20872	0.106267	AT5G17230
GO:0046906	tetrapyrrole binding	1	2218	1	20872	0.106267	AT3G59400
GO:0046912	transferase activity, transferring acyl groups, acyl groups converted into alkyl on transfer	1	2218	3	20872	0.254668	AT3G58740
GO:0046914	transition metal ion binding	5	2218	12	20872	0.00487633	AT2G40300	AT3G02630	AT5G16230	AT5G16240	AT5G63530
GO:0046916	cellular transition metal ion homeostasis	1	2218	1	20872	0.106267	AT5G63530
GO:0046923	ER retention sequence binding	2	2218	4	20872	0.0541088	AT1G19970	AT3G25160
GO:0046933	hydrogen ion transporting ATP synthase activity, rotational mechanism	2	2218	10	20872	0.206899	AT4G00895	AT4G09650
GO:0046961	proton-transporting ATPase activity, rotational mechanism	2	2218	14	20872	0.266988	AT4G00895	AT4G09650
GO:0047012	sterol-4-alpha-carboxylate 3-dehydrogenase (decarboxylating) activity	1	2218	2	20872	0.189957	AT1G47290
GO:0047130	saccharopine dehydrogenase (NADP+, L-lysine-forming) activity	1	2218	1	20872	0.106267	AT4G33150
GO:0047268	galactinol-raffinose galactosyltransferase activity	1	2218	1	20872	0.106267	AT4G01970
GO:0047334	diphosphate-fructose-6-phosphate 1-phosphotransferase activity	1	2218	4	20872	0.303484	AT1G76550
GO:0047427	cyanoalanine nitrilase activity	1	2218	1	20872	0.106267	AT5G22300
GO:0047513	1,2-alpha-L-fucosidase activity	1	2218	1	20872	0.106267	AT4G34260
GO:0047558	3-cyanoalanine hydratase activity	1	2218	1	20872	0.106267	AT5G22300
GO:0047652	allantoate deiminase activity	1	2218	1	20872	0.106267	AT4G20070
GO:0047769	arogenate dehydratase activity	2	2218	6	20872	0.108067	AT1G11790	AT2G27820
GO:0047793	cycloeucalenol cycloisomerase activity	1	2218	1	20872	0.106267	AT5G50375
GO:0047918	GDP-mannose 3,5-epimerase activity	1	2218	1	20872	0.106267	AT5G28840
GO:0047958	glycine:2-oxoglutarate aminotransferase activity	1	2218	2	20872	0.189957	AT1G70580
GO:0048037	cofactor binding	5	2218	11	20872	0.00318209	AT1G05350	AT1G12550	AT1G72190	AT1G79870	AT5G14780
GO:0048046	apoplast	77	2218	256	20872	5.66021e-18	AT1G01900	AT1G03475	AT1G03680	AT1G06680	AT1G09340	AT1G09750	AT1G11860	AT1G12900	AT1G16080	AT1G20020	AT1G23740	AT1G26560	AT1G32060	AT1G42970	AT1G55490	AT1G62050	AT1G62750	AT1G68010	AT1G78370	AT1G79720	AT2G10940	AT2G13360	AT2G21330	AT2G37660	AT2G39730	AT2G40370	AT2G42600	AT2G43750	AT2G45470	AT3G04200	AT3G05180	AT3G06030	AT3G10740	AT3G11630	AT3G12780	AT3G14067	AT3G14210	AT3G16570	AT3G20820	AT3G26650	AT3G54050	AT3G54400	AT3G55800
GO:0048196	middle lamella-containing extracellular matrix	1	2218	4	20872	0.303484	AT1G64670
GO:0048316	seed development	3	2218	26	20872	0.235631	AT1G27080	AT1G71890	AT5G52920
GO:0048354	mucilage biosynthetic process during seed coat development	1	2218	2	20872	0.189957	AT5G63800
GO:0048366	leaf development	8	2218	75	20872	0.147923	AT1G10670	AT1G30210	AT1G53230	AT2G22840	AT2G36400	AT2G40300	AT3G13960	AT4G37740
GO:0048440	carpel development	2	2218	15	20872	0.275334	AT1G32240	AT2G42830
GO:0048441	petal development	2	2218	10	20872	0.206899	AT3G02000	AT3G54340
GO:0048448	stamen morphogenesis	1	2218	1	20872	0.106267	AT3G02000
GO:0048451	petal formation	1	2218	2	20872	0.189957	AT3G02000
GO:0048453	sepal formation	1	2218	2	20872	0.189957	AT3G02000
GO:0048455	stamen formation	1	2218	2	20872	0.189957	AT3G02000
GO:0048471	perinuclear region of cytoplasm	1	2218	3	20872	0.254668	AT3G55850
GO:0048481	ovule development	9	2218	27	20872	0.00106386	AT1G32240	AT2G25840	AT2G42830	AT3G02310	AT3G45640	AT5G07180	AT5G62000	AT5G62230	AT5G64050
GO:0048500	signal recognition particle	1	2218	5	20872	0.339053	AT1G48160
GO:0048529	magnesium-protoporphyrin IX monomethyl ester (oxidative) cyclase activity	1	2218	1	20872	0.106267	AT3G56940
GO:0048564	photosystem I assembly	1	2218	3	20872	0.254668	AT1G22700
GO:0048574	long-day photoperiodism, flowering	3	2218	5	20872	0.00957647	AT1G01060	AT2G46830	AT5G37770
GO:0048577	negative regulation of short-day photoperiodism, flowering	1	2218	1	20872	0.106267	AT5G04240
GO:0048579	negative regulation of long-day photoperiodism, flowering	1	2218	2	20872	0.189957	AT5G04240
GO:0048640	negative regulation of developmental growth	1	2218	1	20872	0.106267	AT5G10480
GO:0048653	anther development	1	2218	7	20872	0.379167	AT3G02000
GO:0048766	root hair initiation	1	2218	3	20872	0.254668	AT2G34650
GO:0048767	root hair elongation	2	2218	13	20872	0.256049	AT2G34650	AT4G02500
GO:0048825	cotyledon development	3	2218	23	20872	0.224814	AT2G34650	AT4G04890	AT4G21750
GO:0048827	phyllome development	1	2218	8	20872	0.38729	AT2G34650
GO:0050278	sedoheptulose-bisphosphatase activity	1	2218	1	20872	0.106267	AT3G55800
GO:0050281	serine-glyoxylate transaminase activity	1	2218	1	20872	0.106267	AT2G13360
GO:0050454	coenzyme F420 hydrogenase activity	1	2218	1	20872	0.106267	AT1G04620
GO:0050518	2-C-methyl-D-erythritol 4-phosphate cytidylyltransferase activity	1	2218	1	20872	0.106267	AT2G02500
GO:0050567	glutaminyl-tRNA synthase (glutamine-hydrolyzing) activity	2	2218	3	20872	0.0302685	AT1G48520	AT3G25660
GO:0050613	delta14-sterol reductase activity	1	2218	1	20872	0.106267	AT3G52940
GO:0050662	coenzyme binding	10	2218	42	20872	0.00737769	AT1G09340	AT1G26570	AT1G32220	AT1G68540	AT2G34460	AT2G37660	AT3G18890	AT4G30470	AT5G02240	AT5G40610
GO:0050732	negative regulation of peptidyl-tyrosine phosphorylation	1	2218	1	20872	0.106267	AT5G10480
GO:0050801	ion homeostasis	1	2218	1	20872	0.106267	AT4G33000
GO:0050821	protein stabilization	2	2218	4	20872	0.0541088	AT1G55670	AT2G20190
GO:0050826	response to freezing	3	2218	10	20872	0.0655675	AT1G31812	AT3G06510	AT4G25140
GO:0050827	toxin receptor binding	1	2218	4	20872	0.303484	AT5G36910
GO:0050832	defense response to fungus	7	2218	54	20872	0.138124	AT1G49430	AT2G22240	AT2G26330	AT2G46240	AT3G60190	AT5G11270	AT5G42810
GO:0051015	actin filament binding	1	2218	4	20872	0.303484	AT2G29890
GO:0051060	pullulanase activity	1	2218	1	20872	0.106267	AT5G04360
GO:0051085	chaperone mediated protein folding requiring cofactor	1	2218	2	20872	0.189957	AT1G55490
GO:0051087	chaperone binding	1	2218	8	20872	0.38729	AT1G36390
GO:0051090	regulation of transcription factor activity	2	2218	2	20872	0.0112881	AT1G32640	AT1G54360
GO:0051176	positive regulation of sulfur metabolic process	1	2218	2	20872	0.189957	AT1G67810
GO:0051258	protein polymerization	1	2218	4	20872	0.303484	AT3G52750
GO:0051260	protein homooligomerization	1	2218	2	20872	0.189957	AT5G55630
GO:0051266	sirohydrochlorin ferrochelatase activity	1	2218	1	20872	0.106267	AT1G50170
GO:0051287	NAD or NADH binding	11	2218	28	20872	6.11982e-05	AT1G12550	AT1G12900	AT1G26570	AT1G72190	AT1G79870	AT2G31320	AT2G41540	AT5G09230	AT5G14780	AT5G28840	AT5G40610
GO:0051302	regulation of cell division	3	2218	7	20872	0.0267795	AT5G03150	AT5G10480	AT5G51020
GO:0051322	anaphase	3	2218	6	20872	0.0171199	AT2G01910	AT3G60840	AT5G55230
GO:0051410	detoxification of nitrogen compound	1	2218	2	20872	0.189957	AT5G22300
GO:0051536	iron-sulfur cluster binding	9	2218	24	20872	0.000415318	AT1G10960	AT1G32550	AT1G60950	AT2G29630	AT3G16250	AT3G44880	AT4G14890	AT4G32590	AT5G08415
GO:0051537	2 iron, 2 sulfur cluster binding	6	2218	10	20872	0.000191996	AT1G10960	AT1G32550	AT1G60950	AT1G71500	AT4G14890	AT4G25650
GO:0051539	4 iron, 4 sulfur cluster binding	2	2218	8	20872	0.161153	AT3G10010	AT5G60600
GO:0051555	flavonol biosynthetic process	2	2218	5	20872	0.0806048	AT1G06000	AT1G30530
GO:0051607	defense response to virus	4	2218	12	20872	0.0256687	AT2G22240	AT2G43710	AT5G24590	AT5G42810
GO:0051650	establishment of vesicle localization	1	2218	2	20872	0.189957	AT3G51300
GO:0051738	xanthophyll binding	1	2218	1	20872	0.106267	AT1G44575
GO:0051741	2-methyl-6-phytyl-1,4-benzoquinone methyltransferase activity	1	2218	1	20872	0.106267	AT3G63410
GO:0051743	red chlorophyll catabolite reductase activity	1	2218	1	20872	0.106267	AT4G37000
GO:0051744	3,8-divinyl protochlorophyllide a 8-vinyl reductase activity	1	2218	1	20872	0.106267	AT5G18660
GO:0051745	4-hydroxy-3-methylbut-2-en-1-yl diphosphate reductase activity	1	2218	1	20872	0.106267	AT4G34350
GO:0051753	mannan synthase activity	1	2218	3	20872	0.254668	AT5G03760
GO:0051777	ent-kaurenoate oxidase activity	1	2218	2	20872	0.189957	AT1G05160
GO:0051920	peroxiredoxin activity	3	2218	3	20872	0.00119858	AT3G11630	AT3G26060	AT5G06290
GO:0052541	plant-type cell wall cellulose metabolic process	1	2218	2	20872	0.189957	AT5G55480
GO:0055028	cortical microtubule	1	2218	6	20872	0.363637	AT5G55230
GO:0055046	microgametogenesis	1	2218	7	20872	0.379167	AT3G23670
GO:0055069	zinc ion homeostasis	1	2218	1	20872	0.106267	AT4G37270
GO:0055070	copper ion homeostasis	1	2218	2	20872	0.189957	AT1G20340
GO:0055072	iron ion homeostasis	1	2218	3	20872	0.254668	AT2G40300
GO:0055085	transmembrane transport	10	2218	33	20872	0.00127192	AT1G19450	AT1G30220	AT1G34580	AT1G54730	AT1G75220	AT3G05150	AT4G02050	AT4G16480	AT5G27360	AT5G59250
GO:0055114	oxidation reduction	18	2218	91	20872	0.00381662	AT1G01090	AT1G04420	AT1G04690	AT1G14345	AT1G20020	AT1G22430	AT1G60690	AT1G64710	AT1G71500	AT2G27680	AT2G40370	AT4G08920	AT4G22753	AT4G25650	AT4G39330	AT5G40610	AT5G63620	AT5G66190
[truncated: 653 more columns]

## Sheet: DP motif enrich
Gene Descriptor	Description	DP1	DP2	DP3	DP4	DP5	DP6	DP7	DP8	DP9	DP10	DP11	DP12	DP13
AAACCCTAA	TELO-box promoter motif	0	0	0	-3.3568	0	0	-3.12417	-3.3217	0	0	0	0	0
BACGTGKM	ABRE-like binding site motif	-1.98983	0	-1.26031	0	-9.15327	0	0	0	-9.18382	-1.92125	-1.687	0	-1.08096
CAATTATTA	ATHB6 binding site motif	0	0	0	0	0	0	-1.28183	0	0	-1.02225	-1.68264	-3.49418	-0.646576
CACGTG	G-box promoter motif	-2.80031	0	0	0	-8.78953	0	0	0	-9.78721	-3.61533	-1.38489	0	-1.22333
CACGTGGC	ABFs binding site motif	-2.00034	0	-0.936428	-1.40499	-2.27458	0	-1.20797	-1.43423	-3.80165	-1.02382	-0.969323	-1.49155	0
CCACGTGG	CBF2 binding site motif	-0.872982	0	-0.822334	-1.46503	-1.42766	0	-1.2316	-1.95842	-5.01756	-1.04728	0	-1.2855	0
GGGCC	SORLIP2	-3.66439	0	-2.22413	-6.57085	0	-1.60285	-6.44858	-6.00251	0	0	0	0	0
TGACGTGG	TGA1 binding site motif	0	0	-1.85926	0	-1.09355	0	0	0	-4.49359	-1.56668	-1.39724	-1.32081	-0.680691
YACGTGGC	ABRE binding site motif	-1.42822	0	-1.19495	0	-2.44463	0	0	-1.3527	-4.95062	-1.67919	0	-1.38691	0

## Sheet: DP motifs and genes
ABFs binding site motif	68	2218	425	20872	0.000157888	AT1G31230	AT1G14345	AT1G52230	AT1G52220	AT1G75490	AT1G19000	AT1G75460	AT1G56220	AT1G06680	AT1G07870	AT1G75170	AT1G78040	AT1G67700	AT1G10960	AT1G03040	AT1G53170	AT1G55670	AT1G79110	AT1G22850	AT1G55480	AT2G47400	AT2G34460	AT2G21330	AT2G30790	AT2G25880	AT2G21860	AT3G29320	AT3G12210	AT3G12203	AT3G22070	AT3G10420	AT3G56050	AT3G16140	AT3G50820	AT3G05520	AT3G02540	AT3G59660	AT3G03150	AT3G20910	AT3G20820	AT3G21055	AT3G53380	AT4G28750	AT4G38950
ABRE binding site motif	96	2218	600	20872	1.12042e-05	AT1G31230	AT1G18260	AT1G14345	AT1G52230	AT1G52220	AT1G75490	AT1G19000	AT1G75460	AT1G56220	AT1G06680	AT1G56500	AT1G07870	AT1G01140	AT1G74880	AT1G75170	AT1G78040	AT1G67700	AT1G10960	AT1G76540	AT1G03040	AT1G53170	AT1G16720	AT1G55670	AT1G79110	AT1G79040	AT1G28640	AT1G22850	AT1G55480	AT2G42220	AT2G47400	AT2G23360	AT2G34460	AT2G34860	AT2G21330	AT2G30790	AT2G25880	AT2G21860	AT3G29320	AT3G51600	AT3G12210	AT3G12203	AT3G22070	AT3G10420	AT3G56050
ABRE-like binding site motif	420	2218	3051	20872	6.54908e-10	AT1G25270	AT1G31150	AT1G31230	AT1G08970	AT1G18260	AT1G80850	AT1G45474	AT1G70580	AT1G14345	AT1G76020	AT1G31812	AT1G52230	AT1G02560	AT1G52220	AT1G58200	AT1G02390	AT1G75490	AT1G52670	AT1G19000	AT1G18940	AT1G75460	AT1G19180	AT1G19150	AT1G63240	AT1G56220	AT1G29390	AT1G29395	AT1G06680	AT1G57540	AT1G07320	AT1G56500	AT1G23205	AT1G73980	AT1G12230	AT1G68170	AT1G64140	AT1G64150	AT1G30210	AT1G07870	AT1G07750	AT1G01490	AT1G01140	AT1G01060	AT1G74880
ACE promoter motif	3	2218	19	20872	0.192761	AT1G19150	AT2G22900	AT4G23490
AG BS in AP3	5	2218	17	20872	0.0217454	AT1G18180	AT3G54340	AT4G00370	AT5G02280	AT5G14780
AG BS in SUP	11	2218	69	20872	0.0525979	AT1G67730	AT1G21140	AT2G45970	AT3G14020	AT4G29240	AT4G36700	AT5G23530	AT5G49190	AT5G02280	AT5G47190	AT5G62150
AGL3 binding site motif	7	2218	39	20872	0.0645916	AT2G26340	AT2G26330	AT3G26790	AT3G54340	AT4G23400	AT4G16390	AT5G64780
AP1 BS in AP3	7	2218	53	20872	0.134504	AT1G18180	AT1G60800	AT3G50440	AT3G54340	AT4G00370	AT5G02280	AT5G14780
AP1 BS in SUP	11	2218	69	20872	0.0525979	AT1G67730	AT1G21140	AT2G45970	AT3G14020	AT4G29240	AT4G36700	AT5G23530	AT5G49190	AT5G02280	AT5G47190	AT5G62150
AtMYB2 BS in RD22	155	2218	1429	20872	0.033825	AT1G65230	AT1G31170	AT1G31190	AT1G18360	AT1G47900	AT1G14685	AT1G14380	AT1G65720	AT1G02720	AT1G19000	AT1G56190	AT1G63610	AT1G23220	AT1G17730	AT1G74030	AT1G35340	AT1G68260	AT1G12230	AT1G07570	AT1G63970	AT1G01060	AT1G78210	AT1G54730	AT1G72970	AT1G33760	AT1G49480	AT1G73290	AT1G76550	AT1G20030	AT1G71120	AT1G27040	AT1G77060	AT1G16490	AT1G16460	AT1G77590	AT1G71810	AT1G33260	AT1G67080	AT1G22990	AT1G23000	AT1G62820	AT2G40935	AT2G41420	AT2G35490
CArG promoter motif	169	2218	1567	20872	0.0330403	AT1G70210	AT1G08980	AT1G24470	AT1G01900	AT1G35680	AT1G69440	AT1G09430	AT1G09420	AT1G26260	AT1G19330	AT1G75690	AT1G18940	AT1G56190	AT1G29390	AT1G29530	AT1G73980	AT1G68260	AT1G64140	AT1G64510	AT1G74850	AT1G80160	AT1G07440	AT1G78040	AT1G78170	AT1G72970	AT1G55360	AT1G48930	AT1G54520	AT1G67730	AT1G34245	AT1G48160	AT1G71120	AT1G71090	AT1G03040	AT1G31930	AT1G31920	AT1G27040	AT1G03475	AT1G21140	AT1G72240	AT1G71690	AT1G79050	AT1G28640	AT2G24230
CArG1 motif in AP3	1	2218	1	20872	0.106267	AT3G54340
CArG2 motif in AP3	1	2218	1	20872	0.106267	AT3G54340
CArG3 motif in AP3	1	2218	1	20872	0.106267	AT3G54340
CBF2 binding site motif	67	2218	379	20872	9.60367e-06	AT1G18500	AT1G14345	AT1G52230	AT1G52220	AT1G75490	AT1G19000	AT1G56220	AT1G06680	AT1G07870	AT1G80090	AT1G54840	AT1G10640	AT1G61520	AT1G10960	AT1G73170	AT1G71090	AT1G15290	AT1G03040	AT1G66130	AT1G20870	AT1G54500	AT1G60950	AT1G55670	AT1G79110	AT2G39730	AT2G34590	AT2G34620	AT2G34460	AT2G21330	AT2G43710	AT2G33380	AT2G30790	AT3G23670	AT3G29575	AT3G46630	AT3G52110	AT3G12210	AT3G12203	AT3G12560	AT3G10420	AT3G56050	AT3G16140	AT3G21670	AT3G05520
DPBF1&2 binding site motif	983	2218	9068	20872	0.0122784	AT1G08540	AT1G08560	AT1G08630	AT1G64680	AT1G64670	AT1G69935	AT1G14030	AT1G09070	AT1G57770	AT1G31230	AT1G31170	AT1G31190	AT1G36390	AT1G18180	AT1G18260	AT1G01790	AT1G80940	AT1G01900	AT1G47290	AT1G18840	AT1G35670	AT1G18730	AT1G14580	AT1G19715	AT1G70490	AT1G14270	AT1G76020	AT1G14490	AT1G70370	AT1G09500	AT1G70900	AT1G31830	AT1G65900	AT1G65880	AT1G31812	AT1G14840	AT1G26220	AT1G52230	AT1G02560	AT1G52510	AT1G02720	AT1G26260	AT1G25410	AT1G19330
DRE promoter motif	5	2218	36	20872	0.157069	AT2G34590	AT2G20890	AT2G43710	AT3G60290	AT5G49910
DREB1&2 BS in rd29a	5	2218	36	20872	0.157069	AT2G34590	AT2G20890	AT2G43710	AT3G60290	AT5G49910
ERE promoter motif	2	2218	4	20872	0.0541088	AT1G23750	AT3G06470
GBF1/2/3 BS in ADH1	67	2218	379	20872	9.60367e-06	AT1G18500	AT1G14345	AT1G52230	AT1G52220	AT1G75490	AT1G19000	AT1G56220	AT1G06680	AT1G07870	AT1G80090	AT1G54840	AT1G10640	AT1G61520	AT1G10960	AT1G73170	AT1G71090	AT1G15290	AT1G03040	AT1G66130	AT1G20870	AT1G54500	AT1G60950	AT1G55670	AT1G79110	AT2G39730	AT2G34590	AT2G34620	AT2G34460	AT2G21330	AT2G43710	AT2G33380	AT2G30790	AT3G23670	AT3G29575	AT3G46630	AT3G52110	AT3G12210	AT3G12203	AT3G12560	AT3G10420	AT3G56050	AT3G16140	AT3G21670	AT3G05520
G-box promoter motif	481	2218	3536	20872	1.63225e-10	AT1G36160	AT1G69935	AT1G25270	AT1G31230	AT1G36390	AT1G18360	AT1G18500	AT1G70580	AT1G70490	AT1G14345	AT1G09500	AT1G31830	AT1G65900	AT1G52230	AT1G02560	AT1G52220	AT1G52510	AT1G58200	AT1G75490	AT1G75690	AT1G19000	AT1G18940	AT1G75460	AT1G19180	AT1G52720	AT1G19150	AT1G24460	AT1G63240	AT1G56220	AT1G29395	AT1G06680	AT1G68510	AT1G68540	AT1G57540	AT1G29680	AT1G74310	AT1G50450	AT1G50430	AT1G12250	AT1G68170	AT1G64140	AT1G64150	AT1G07870	AT1G30120
Ibox promoter motif	530	2218	4635	20872	0.00280489	AT1G08550	AT1G64710	AT1G69740	AT1G64680	AT1G14030	AT1G09070	AT1G31330	AT1G57770	AT1G31170	AT1G31190	AT1G44920	AT1G18500	AT1G18720	AT1G45688	AT1G19715	AT1G76100	AT1G09130	AT1G14345	AT1G76020	AT1G09500	AT1G09420	AT1G70830	AT1G02560	AT1G52220	AT1G02720	AT1G02280	AT1G58200	AT1G58180	AT1G25510	AT1G19330	AT1G52870	AT1G52880	AT1G75690	AT1G75680	AT1G52720	AT1G07010	AT1G29395	AT1G68540	AT1G74420	AT1G17810	AT1G73980	AT1G74030	AT1G50450	AT1G06520
LS7 promoter motif	2	2218	14	20872	0.266988	AT2G26670	AT2G39000
LTRE promoter motif	70	2218	589	20872	0.0316158	AT1G47290	AT1G45688	AT1G76020	AT1G02270	AT1G75680	AT1G68470	AT1G01430	AT1G78040	AT1G48930	AT1G54520	AT1G34580	AT1G05850	AT1G73170	AT1G62040	AT1G20560	AT1G27120	AT1G20823	AT1G77590	AT1G66670	AT1G73750	AT2G24230	AT2G01320	AT2G36145	AT2G22900	AT2G05260	AT2G45970	AT2G34590	AT2G34860	AT2G20890	AT2G37300	AT2G43710	AT2G43820	AT2G27360	AT2G26910	AT2G02780	AT3G06510	AT3G06030	AT3G11700	AT3G17640	AT3G52290	AT3G07200	AT3G12200	AT3G16250	AT3G56260
MYB binding site promoter	410	2218	3703	20872	0.0145136	AT1G64710	AT1G36160	AT1G08600	AT1G69740	AT1G31310	AT1G36390	AT1G44920	AT1G18260	AT1G01790	AT1G80850	AT1G24470	AT1G51680	AT1G80940	AT1G01900	AT1G45474	AT1G18730	AT1G18650	AT1G69440	AT1G70580	AT1G70490	AT1G47900	AT1G09130	AT1G14490	AT1G31812	AT1G09380	AT1G09420	AT1G25510	AT1G52880	AT1G19150	AT1G06680	AT1G68470	AT1G63050	AT1G63610	AT1G07320	AT1G29820	AT1G11860	AT1G74030	AT1G24360	AT1G30520	AT1G30530	AT1G01250	AT1G51110	AT1G23710	AT1G44760
MYB1 binding site motif	81	2218	739	20872	0.0457186	AT1G36160	AT1G18840	AT1G76100	AT1G09130	AT1G18940	AT1G07040	AT1G80080	AT1G44446	AT1G21500	AT1G21560	AT1G73600	AT1G11170	AT1G76620	AT1G15260	AT1G15340	AT1G03475	AT1G20810	AT1G16500	AT1G16720	AT1G60160	AT1G60220	AT1G62750	AT2G36000	AT2G45470	AT2G05990	AT2G23360	AT2G45870	AT2G40370	AT2G32640	AT2G19570	AT2G47450	AT2G36810	AT2G36990	AT2G26070	AT3G28450	AT3G57930	AT3G29575	AT3G52380	AT3G52110	AT3G24500	AT3G51890	AT3G29185	AT3G44460	AT3G44890
MYB3 binding site motif	68	2218	560	20872	0.0267879	AT1G64680	AT1G19715	AT1G65840	AT1G58180	AT1G23205	AT1G74470	AT1G12330	AT1G23710	AT1G21670	AT1G21560	AT1G67830	AT1G02800	AT1G16490	AT1G62640	AT2G44840	AT2G34460	AT2G27040	AT2G26760	AT2G38330	AT2G19340	AT2G36810	AT2G22000	AT3G01480	AT3G49780	AT3G21800	AT3G62030	AT3G60340	AT3G08510	AT3G12830	AT3G08770	AT3G25690	AT3G02310	AT3G13510	AT3G26570	AT3G04790	AT4G39800	AT4G39510	AT4G18425	AT4G08290	AT4G28220	AT4G11175	AT4G34350	AT4G38950	AT4G01970
Nonamer promoter motif	6	2218	34	20872	0.083336	AT1G07870	AT1G76405	AT3G21055	AT3G43540	AT4G31530	AT5G42310
PI promoter motif	22	2218	202	20872	0.0895349	AT1G70490	AT1G75690	AT1G56500	AT1G42970	AT1G35340	AT1G80090	AT1G12845	AT1G28030	AT1G78040	AT1G78140	AT1G10640	AT1G66670	AT2G20260	AT2G21860	AT3G06510	AT3G06035	AT3G05180	AT3G03590	AT3G07580	AT3G13960	AT4G16640	AT5G54540
TGA1 binding site motif	62	2218	357	20872	3.20931e-05	AT1G31230	AT1G08970	AT1G02560	AT1G18940	AT1G29390	AT1G29395	AT1G06680	AT1G23205	AT1G12230	AT1G01490	AT1G44000	AT1G61240	AT1G76730	AT1G54050	AT1G71960	AT1G23200	AT1G55810	AT2G01590	AT2G24020	AT2G40490	AT2G37450	AT2G42880	AT2G16580	AT2G21960	AT3G63160	AT3G07360	AT3G49780	AT3G55660	AT3G56140	AT3G54500	AT3G15360	AT3G08600	AT3G46780	AT3G07680	AT3G30460	AT3G13450	AT3G13510	AT3G15520	AT4G35780	AT4G11960	AT4G22890	AT4G38970	AT4G26630	AT4G01800
Z-box promoter motif	33	2218	288	20872	0.0668373	AT1G31160	AT1G12250	AT1G07750	AT1G74960	AT1G80090	AT1G48050	AT1G15340	AT1G31950	AT1G66850	AT1G22990	AT1G23200	AT1G29050	AT1G29070	AT2G22990	AT2G27940	AT2G20515	AT3G05980	AT3G62820	AT3G19500	AT3G03240	AT3G25260	AT4G05050	AT4G11570	AT4G16980	AT4G17560	AT4G37560	AT4G27410	AT5G54290	AT5G49710	AT5G66090	AT5G65890	AT5G41000	AT5G62960
Bellringer/replumless/pennywise BS3 IN AG	167	2218	1475	20872	0.0229005	AT1G70210	AT1G14030	AT1G31310	AT1G31170	AT1G80850	AT1G45688	AT1G14380	AT1G09500	AT1G52510	AT1G02270	AT1G26090	AT1G63240	AT1G29395	AT1G62990	AT1G68510	AT1G29820	AT1G63650	AT1G12330	AT1G01430	AT1G30530	AT1G74950	AT1G80280	AT1G78050	AT1G21560	AT1G21970	AT1G78500	AT1G10500	AT1G33760	AT1G62340	AT1G34245	AT1G76450	AT1G15410	AT1G32240	AT1G27120	AT1G32400	AT1G60970	AT1G72030	AT1G66850	AT1G60810	AT1G23200	AT1G22850	AT1G73750	AT2G29370	AT2G44840
AGL15 BS in AtGA2ox6	1	2218	3	20872	0.254668	AT3G08600
LFY BS in AP3	1	2218	1	20872	0.106267	AT3G54340
SORLREP2	28	2218	198	20872	0.0247669	AT1G65880	AT1G58290	AT1G42960	AT1G24360	AT1G23710	AT1G10540	AT1G10850	AT1G62070	AT2G24440	AT2G05620	AT3G24220	AT3G06850	AT3G62260	AT3G54320	AT3G55330	AT4G34520	AT4G04340	AT4G08290	AT4G28030	AT4G27990	AT4G28703	AT4G02500	AT5G65530	AT5G59400	AT5G59310	AT5G41560	AT5G01780	AT5G03795
SORLIP1	282	2218	2424	20872	0.00646456	AT1G08540	AT1G69935	AT1G25270	AT1G44920	AT1G01790	AT1G47290	AT1G70580	AT1G19715	AT1G70490	AT1G47900	AT1G31830	AT1G09380	AT1G26220	AT1G52220	AT1G58200	AT1G52880	AT1G75690	AT1G63170	AT1G68470	AT1G57540	AT1G23400	AT1G29680	AT1G56500	AT1G23220	AT1G18060	AT1G06430	AT1G30120	AT1G07750	AT1G01430	AT1G01490	AT1G30610	AT1G01060	AT1G74950	AT1G51110	AT1G80080	AT1G07440	AT1G75110	AT1G44000	AT1G12800	AT1G28030	AT1G78180	AT1G78170	AT1G54860	AT1G21460
SORLIP3	12	2218	70	20872	0.0325508	AT1G62250	AT1G79690	AT2G33255	AT2G43030	AT2G43630	AT3G02690	AT3G04870	AT4G26555	AT4G01897	AT4G01800	AT4G24770	AT5G52920
SORLIP4	10	2218	47	20872	0.0148254	AT1G67830	AT1G76540	AT2G47120	AT2G37300	AT3G54890	AT4G39900	AT4G25050	AT5G22280	AT5G54680	AT5G25470
SORLIP5	101	2218	917	20872	0.0399212	AT1G08550	AT1G65230	AT1G01900	AT1G65900	AT1G18060	AT1G42960	AT1G50900	AT1G23750	AT1G44000	AT1G67700	AT1G05850	AT1G42480	AT1G49430	AT1G73220	AT1G73290	AT1G20090	AT1G19740	AT1G53560	AT1G15700	AT1G09960	AT1G03210	AT1G54360	AT1G77490	AT1G72190	AT1G77580	AT1G66850	AT1G66430	AT1G60630	AT1G79460	AT2G40935	AT2G42220	AT2G42190	AT2G18950	AT2G45590	AT2G33800	AT2G20890	AT2G32640	AT2G37880	AT2G19340	AT2G03750	AT2G26340	AT2G21960	AT3G06510	AT3G23670
HD-Zip IV binding site motif	192	2218	1682	20872	0.0177799	AT1G64710	AT1G08630	AT1G09070	AT1G25270	AT1G31150	AT1G18180	AT1G52880	AT1G06950	AT1G62990	AT1G29530	AT1G68170	AT1G30220	AT1G07700	AT1G01430	AT1G30530	AT1G01250	AT1G50650	AT1G80080	AT1G55110	AT1G21590	AT1G22170	AT1G78370	AT1G33780	AT1G04690	AT1G05230	AT1G10850	AT1G17200	AT1G17220	AT1G67230	AT1G76540	AT1G53580	AT1G71250	AT1G26570	AT1G09750	AT1G53170	AT1G26820	AT1G59750	AT1G21070	AT1G21140	AT1G54160	AT1G77590	AT1G71690	AT1G71691	AT1G67080
[truncated: 939 more columns]
