# Supplementary material for: Vitamin C deficiency improves somatic embryo development through distinct gene regulatory networks in Arabidopsis
Source: J Exp Bot. 2014 Aug 23;65(20):5903–18. doi: 10.1093/jxb/eru330 (PMC4203126; doi:10.1093/jxb/eru330)
Supplement: Supplementary Data [file supp_eru330_127084_Supplementary_Table_S1.xlsx]

## Sheet: Sheet1
Table S1. Primer sequences used to genotype vtc2 plants and for qRT-PCR analyses
Primer name	primer sequence (5' -> 3')
SALK_146824 RP	CCAAGAAGCTTCAAATGCAAC
SALK_146824 LP	GTGTTCTTGACTGCTTGCCTC
SALK_076245 RP	TGGTAGTTCGAAACAACGGTC
SALK_076245 LP	TTTGGATAAACGTTTAGCAATTG
LBb1.3	ATT TTG CCG ATT TCG GAA C
VTC2RPq	AAACAACAACATTCCTTTCAACATTCTCATCTCT
VTC2LPq	ACCTCCTTAAACCTTTCCTCCGACAGA
AtRVE8Fq	AGA ATC CAC TAG GAA AGT CCT CT
AtRVE8Rq	CAA GGG AAA CAA CGC TTG GG
ATHB52Rq	CGA GCC AGG TTC AAG ACT CA
ATHB52Fq	CTT GTC GGA GAG AGC TGC TT
ATHB16Fq	TGA TTC CCT TCT CCA AGA GAT TAG
ATHB16Rq	CTC TTC CTT AAC ACC CTC CGT
ATHB1Fq	CGA ACA AGT GCA TCT GCT GGA
ATHB1Rq	CTG AGT CTT GCG TTC AGG CT
ATHB6Fq	ATG TCC TAC AAC TTC CAC AGA TGA
ATHB6Rq	AAG CAT CGA CTG AAA CTC TCT C
AtBAM5Fq	GAAAATGCACGCTGATCAAGATT
AtBAM5Rq	TTCGACGTTTTCAACGGCAC
AtGRP7Fq	GCG TCC GGT GAT GTT GAG TA
AtGRPRq	TGA GCG AAG GCA GTC TCA AG
